# Supplementary material for: Inferring the expression variability of human transposable element-derived exons by linear model analysis of deep RNA sequencing data
Source: BMC Genomics. 2013 Aug 28;14:584. doi: 10.1186/1471-2164-14-584 (PMC3765721; doi:10.1186/1471-2164-14-584)
Supplement: Additional file 3 — C2H2 ZNF genes hosting the highly-expressed TE exons. [file 1471-2164-14-584-S3.xlsx]

## Sheet: Additional file 6
# In most cases, a TE is partially overlapped with the derived exon.
#
#
TE_family	Chromosome	Exon_category	Exon_start	Exon_end	Strand	Gene_ID	Gene_symbol	TE_orientation_to_gene	Exon_seq	TE_seq
Alu	chr1	annotated TE exon	227770215	227770307	+	NM_178549	ZNF678	antisense	agacgcattctcactatgttgcccaggctggtcttgaactccttccctcaagtgattcttctgcctaatcctcccaaagttcttagattacag	tgagataggttttactctgtcacccttggtgaagtgcattgacattgtcatagctgactgtagccgcaaacttctggacttaagcaatccttcaatccttccatctcagcttcccaggtagctaggaccacaggggcatgccacttgcccagctaattttttttttttttttttttttgtagagacgcattctcactatgttgcccaggctggtcttgaactccttccctcaagtgattcttctgcctaatcctcccaaagttcttagattacaggtatgagacaccacacctggtc
Alu	chr11	annotated TE exon	118994278	118994394	+	NM_015517	HINFP	antisense	ggtctgggtctgccgcccaggatggagtacaatggtgtgatcttggctctttgcaacctctgcctcctgggctcaagccttcctcccacctgaacctcccaagtagcgggactgcag	tttctttcttcttttttttttttttgacagggtctgggtctgccgcccaggatggagtacaatggtgtgatcttggctctttgcaacctctgcctcctgggctcaagccttcctcccacctgaacctcccaagtagcgggactgcaggtgcatgctaccacatcggctg
L1	chr11	un-annotated TE exon	3383763	3383832	-	NM_007152	ZNF195	antisense	gtattttctttgtggttaccatggaaattatataaaacatcttaaagttacaacaaggtattttacactg	aaatgtgttgtttaatttccatatatttgtgattttttttgtttttctttgttatttccaggttcatttcattttggtcatatatagtaatgcagaagacttcaattttttgaaatttgttaagacttatttatttgtttaacaggtggcctatcctagagaatgttttctgagctcttgggaagagtgtgtctcctgctgtgttgtgtggagtgttctctctatatctgtgaggtggaattgttttgtagtgctttcaagtcctctctacaattattaagtcttgctttatcatttattactgaaagtgggttgtagaagtatgccaatattatattgctgtctgtttcttgctttgatgctgtaattgtttataaagaacttgcaaaattgaagcaa…
ERVL	chr12	un-annotated TE exon	133519336	133519608	-	NM_183238	ZNF605	antisense	gacctaagtgtgaaacaggctacctcatcatggaccccaataggtcagactttgacgggccgtgacaataaccaggtaaatcgtctgaggcaacagcagaccatggctatgacgccactccaagcaggatggtcgggcccggaggactgaacatggcctcagcagtcacctcggcagttgccatgccaggaaagacgccccacagcccactggagagacagaagaatctgtgtgaatcttctttacctggcctgaggcatcaattcaggcaca	actccactccttgattttttaggacctaagtgtgaaacaggctacctcatcatggaccccaataggtcagactttgacgggccgtgacaataaccaggtaaatcgtctgaggcaacagcagaccatggctatgacgccactccaagcaggatggtcgggcccggaggactgaacatggcctcagcagtcacctcggcagttgccatgccaggaaagacgccccacagcc
Alu	chr14	un-annotated TE exon	64966159	64966281	-	NM_006977	ZBTB25	antisense	atggagtttcactcttgttgcccagactggagtgcaatgacacaatctcagctcaccacaacctctgcctcctgggttcaagcgattctcccgcctcagcctcccgagtagccgggattatag	ttcttttttttctttttctttttttttttgagatggagtttcactcttgttgcccagactggagtgcaatgacacaatctcagctcaccacaacctctgcctcctgggttcaagcgattctcccgcctcagcctcccgagtagccgggattataggtatgtgccaccacacctggctaattttgtatttttagtagagacggggtttcttcatgttggtcaggctggtctcgaactcccgacctcaggtaatccacctgcctcggcctcccaaagtgctgggagcgagccaccatgcctggcc
L2	chr14	un-annotated TE exon	74354976	74355067	+	NM_021188	ZNF410	antisense	gtttgagatgctgttggatatacatgtggagatacctagcaagcagttagaaatgaaggtttggagttcagaagagatgactagagaaaaat	aggcactgaactttgagtagaagtgacataagcatttctttgttttggaaagataacttgaatggctgcataaaggatgtattggaaagaggaattttaaacgcggggtgaccagttagaggcctgttttaatagtatagtagaaagttactgagagacctaaacagggcattacagtagggaacagagaacattctgggaacagagaatcacgggaattatttaaaaatggagaatgagagagatttaaagacctagaatttgcagctgagtgggaggaagattgggcgatcattgaaataggtaatacaagaagaacaggtttggtaaggaagataataatctggattttggacattgttaggtttgagatgctgttggatatacatgtggagatac…
Alu	chr16	un-annotated TE exon	71484497	71484618	-	NM_145911	ZNF23	antisense	atggagtctcgctctgtcgcccaaactggagtgcagtggcaagaacttggctcaccgcaacttccgtttcccgggttcgagcaattctcctgcctcatcctcccgagtagctggaactacag	ttttttttttttttgagatggagtctcgctctgtcgcccaaactggagtgcagtggcaagaacttggctcaccgcaacttccgtttcccgggttcgagcaattctcctgcctcatcctcccgagtagctggaactacaggcacgtaccaccacacccggctaattttttgtggtttagtagagacggggtttcactgtgttgcccaggctggttgcaaactcccaagctcaggcaatctgcctgcttcagcctcccaaagtgttgggattacaggtgtgagctaccgtgcccagct
Alu	chr18	un-annotated TE exon	56598878	56598987	+	NM_018181	ZNF532	sense	aatggaatggagccagcacggtggctcacacctgtagtcccagcactttgagaggccaaggcaggaggatggcttgaggccaggagtttgagagcagccttgacaatatg	gcacggtggctcacacctgtagtcccagcactttgagaggccaaggcaggaggatggcttgaggccaggagtttgagagcagccttgacaatatggtgagaccctgtctgtacaaaaaaaaaaaagaacattggctgagtgtggtggcgtgtgcctgtggtctcagttattggggaggctgaggagtgaggattgcttgaggccaggaggtggagtctgcagtgagctgtgatcacgccactgtactccagcctgggcaacaaagtgagacactatctcaaaacaacaacaataataaaaaa
L1	chr19	un-annotated TE exon	12720684	12720788	-	NM_020714	ZNF490	antisense	atttatggttacaaatgcacttgtgttacgtggatatatttcatagtggcgaagtctggcttttagtgcacccatcacccaaagagtgtatattgtacccaatag	tttttatttttgtagatttatggttacaaatgcacttgtgttacgtggatatatttcatagtggcgaagtctggcttttagtgcacccatcacccaaagagtgtatattgtacccaataggtaatatttcatccctcatcccccctctctgtccaacctattggcatctccagtgtctattattccattctgtatgtccatgtttacccattgtttagctcccacttatatgtaagaagatgcagtttttgactttctgtttttgcatcatcgcacttaggataatggcctccagttccatccgtgttgctgtaaa
L2	chr19	annotated TE exon	37956215	37956375	-	NM_152484	ZNF569	antisense	agttcttcatatattaaggattcattcattcatagactcatttattgaaggctgtctgtgtaacaggcacaatcctaggtgcttgggatatagcagtgaacaagagacaaaccccctactatcatggtacttacatttttgtgggctggataataaacaag	attcattcattcatagactcatttattgaaggctgtctgtgtaacaggcacaatcctaggtgcttgggatatagcagtgaacaagagacaaaccccctactatcatggtacttacatttttgtgggctggataataaacaaggtaagtaaattaagtatgaagtattttaaatggtgaagaatactaagaaaaaatgtgaagtgagaggatatttagaactagagataggagtctgagttttagatgggctcgccagggaaggcatcctgaaaaggtagtaataaagatatgaaggaagtaaaggagctatttatgcgtgagtgagaaaagttattccaggcagagggaacagcagttgtaaaggctctgaagtggcaacatgcctgttaatgaagagg…
L1	chr19	annotated TE exon	38013434	38013549	+	NM_001013659	ZNF793	antisense	gatctaatccaggatcatatgctgcctttaggtgacacatccctttagtctcctttaatcaggagcagtttctcagtgttcatcttccatgaagtcgacatttttgaagagtatag	tccaggatctaatccaggatcatatgctgcctttaggtgacacatccctttagtctcctttaatcaggagcagtttctcagtgttcatcttccatgaagtcgacatttttgaagagtataggtaggttattttgtatattgtaactcagtatggttttgtctgatgtctcctcattgattaggttcaggtatgcatttggggtgtgaacaccacagaagggatgttgtacccttcacagtgcattatatcaggaggcacatgatgtcttatatctcattactggtcacgttaactgatcacttgactaagtgatactgccaagtttttccaaggcaaagttacttcttttccttttataatcattaaatgtcttggggtgtggggcatttagatactatg
Alu	chr19	annotated TE exon	52432985	52433149	+	NM_024840	ZNF613	antisense	agatggcatctcactatgttgcccaggctgatcttgaactcctgacctcaagtgatcctctctccttggcctcctaaagtgctgggattccaggtgtgagccacttcacccagccacatttatccatcttgtaaaatattgctttgttttttggtgcatttcaaa	tttttttctttttatagagatggcatctcactatgttgcccaggctgatcttgaactcctgacctcaagtgatcctctctccttggcctcctaaagtgctgggattccaggtgtgagccacttcacccagcc
Alu	chr19	un-annotated TE exon	52487301	52487422	-	NM_021632	ZNF350	antisense	agtcttgctctcgtcgcccaggctggagtgtagtggcgtgcttggctcaactgcaacctctgccttctgggctcaagtgattcttgtgccacggcctcccgagtagctggaattaccagcag	tttttttttttttttttaatttttttagatagagtcttgctctcgtcgcccaggctggagtgtagtggcgtgcttggctcaactgcaacctctgccttctgggctcaagtgattcttgtgccacggcctcccgagtagctggaattaccagcaggtgccaccttgcctggctaatttttgtatttttagtagagatggggtttcaccatgatggccaggctggtctccaactctggctcaagtggtccacctgcc
L1	chr19	un-annotated TE exon	52503512	52503631	-	NM_198480	ZNF615	antisense	attcaggaggtgcatcaggaggtgcatatgcaggtttgtctcatggatatattgcctgatgccgaggattcactagaagctcaatcctgtcacccaagtagtgaacatagtaccaaatag	ttttatcttttatgtttttattttagattcaggaggtgcatcaggaggtgcatatgcaggtttgtctcatggatatattgcctgatgccgaggattcactagaagctcaatcctgtcacccaagtagtgaacatagtaccaaataggtggttcttcaacccttgccttcctcccttcttcctcttggagtccccagtgtctattgttcctgtcttgatgtccctgtgttcccaatgtttagctcttgcctacaagtgagaatacacagtatttggttttctgtttctgagttatttcacttagggtaatggcttccagctgcatccatgttgctgcaaatgacatgctttagttcttttttatggctttgtagtattccatggtgtatatataccacag…
Alu	chr19	annotated TE exon	52850960	52851197	+	NM_173530	ZNF610	antisense	acacaggagtgttgccatgttgtccaaactggtctcgaaattctggagtcaagcagtctgcctgcctcgttctccaaacgtgctgggattacaggcatgagccactacgcctggccaagtattcggtatttataaaatctacagtagtacacagttatgtcgtaggccatcacattcggtcaccacacactcactgactcatccagagcaatttctagtcctgcaagcgccattcatg	tttatttttgagacagcctctcacactgtcgcccaggccggaatgcagtggtgcgattatggctcactgcagcctcaacctcttaagttcaggtgatcgtcccaccacagcctcctgggtagctgggactacagatgtgttccaccatgccttgacttatttcttgtatttttttttgtagacacaggagtgttgccatgttgtccaaactggtctcgaaattctggagtcaagcagtctgcctgcctcgttctccaaacgtgctgggattacaggcatgagccactacgcctggcc
Alu	chr19	un-annotated TE exon	53386893	53386957	-	NM_207333	ZNF320	antisense	gctggtctcaaactcctgacctcatgatccacccgactcagcctaccaaaatgctgggattacag	tttatcttattttattttttttgagatggaatctcatcttgttgcccaggctagagtgcagtggcactatcttggctcactgcaacctccgcctcctgggttcaaatgattcctgcctcagattcccaagtagctgggattacatgcacctgccaccacgtccagctaattttttttgtatttttaatagagatggggttttaccatttgttccaggctggtctcaaactcctgacctcatgatccacccgactcagcctaccaaaatgctgggattacaggtatgtgccaccgtggccggcc
MER2	chr19	annotated TE exon	53756339	53756409	-	NM_182609	ZNF677	sense	cccacacaatatgacctcggggaggatgcgaggaagatgaactgtgatgatccacttcttcttaatgaatg	cagttgaccttgaacaacaccagtttgagctaagcaggtacaactatacaggggattttcttctacccctgccactcctgacacagcaaaatgaacctcttctcttccttttccactgcagcccacacaatatgacctcggggaggatgcgaggaagatgaactgtgatgatccacttcttcttaatgaatggtaaatatattttcccttctttatgattttcttaatcacattatcttttctctagcttacttttttataagaatacagtatataatacatgtaacatacaaaatatgtgttaatcaactgtttatgttttcagtagacttctggtcaacaatgggttatcagtagttaagtttttgggaaatcaaaagttatacctggatttttgac…
MIR	chr19	annotated TE exon	57080127	57080252	+	NM_001001668	ZNF470	antisense	atgaagacacagaagcatagagaggataagtaatcactagcaagtggaagaaccgggattcagatccagaacaggctgactccagagtcactggctgtcatgtagtttcctcaactactgcctcag	agtaatagctaatgtttaatgagtgtttattatgtgccagacacagttctaagaccttttgggagtatcagcaccaaacttcacaacattatgaagtaggaactacttacctcttttttacagatgaagacacagaagcatagagaggataagtaatcactagcaagtggaagaaccgggattcagatccagaacaggctgactccagagtc
L2	chr19	un-annotated TE exon	58145081	58145273	+	NM_006385	ZNF211	antisense	ggccgtgggagccatagagagcttgcgcaaacgagagacaccatctgagttaaatttgaaaaatcctctgcaggctgttcagtggaagaaaagactttagagatggatgaggacgttgaggcagagggaggttgaatatttttccaaggccacacaactggtgagaggcagcactaaggaccgaggcgcacag	cctttattcttagggccgtgggagccatagagagcttgcgcaaacgagagacaccatctgagttaaatttgaaaaatcctctgcaggctgttcagtggaagaaaagactttagagatggatgaggacgttgaggcagaggga
Alu	chr19	un-annotated TE exon	58237565	58237709	-	NM_024833	ZNF671	antisense	ttttagtttatttattttttttattttttttgagacgaagtctcactctgtcgcccagggtgggatgcagtggcttattgcaacctctacctcccgggttcaagagattctcccgcctcagcctcccaagtagttgagattacag	ttttttttattttttttgagacgaagtctcactctgtcgcccagggtgggatgcagtggcttattgcaacctctacctcccgggttcaagagattctcccgcctcagcctcccaagtagttgagattacaggtgcccacaaccacccctggctaattttagtatttatagtagagacgggggtggggaggtgggaggggtggggtggggtggggaggtgggaggggtggggtgggggcgggggagtgggggggacgttcaccgtgttggcccaggtggtcttgaactcccgacctcaactgatccaccggccccagccttccaaagtgtttggattacagttgtgagccactgcacttggc
L2	chr19	un-annotated TE exon	58238276	58238393	-	NM_024833	ZNF671	antisense	gggagaacattagtttggggtggggactgcgaggatggatacgaggagaccggtaaggaggctactgcagtggattccaggaatgctttggtggtggatgtaccaagagtaatggcag	ttcattctgagggcgttgagattaactgagggttttgaatagaaggacgtgatcttagctgggattttaagtgtctcgaaatttgctcaggggagaacattagtttggggtggggactgcgaggatggatacgaggagaccggtaaggaggctactgcagtggattccaggaatgctttggtggtggatgtaccaagagtaatggcaggtgagtgggtagaagtgatcatattctgggtaggttttaaatttgaaaccaacaggattttctgctccatcatatgcagctatgactgaaagtaaggcatgaaagagcaaggtgtttttgttgtttttccatgaacgtttggattttggaatggtgactttgagatgtctcagagtggaggcttcctcact…
Alu	chr19	annotated TE exon	58434560	58434657	-	NM_133460	ZNF418	antisense	aatgtccgtctgtctgcccaggctggagtggcacgatctcagctcactgcagcctccacctccagggttcaagcgattctcctgcctcagcctcccgg	ttctttcttaattttttttgtttttgagacagaatgtccgtctgtctgcccaggctggagtggcacgatctcagctcactgcagcctccacctccagggttcaagcgattctcctgcctcagcctcccgggtaggtgggattacaggcatgcaccaccatgcccggttaatttttgtatttttagtggagatggggttttaccatgttgttcaggctggtcttgaagtcctgaccttgtgatgatctgcccgcctcggcctcccaaagtgctgggatttcaggcatgagccatagtgcctggcc
MIR	chr19	annotated TE exon	58741760	58741828	+	NM_014480	ZNF544	antisense	atgtctacggatgaggaaactgaggcctggagaggttaaagagacccgttcagagtcctacagtggcag	ataatcactatgaatacatgtgttgtgccccttttgcaggttaacacaatgttaagctctgtaaatgcaactcaattaattcttttagcatcctcacaaggcaggtcttgctgtttttccagatgtctacggatgaggaaactgaggcctggagaggttaaagagacccgttcagagtcctacagtggcaggtaatggagccagtactttgacagcaggttgcaaagtgagtgttctcagccgtt
Alu	chr19	un-annotated TE exon	58748615	58748700	+	NM_014480	ZNF544	antisense	agacggggttttgccatgttgcctaggcttgtcttgatctcctcggctcaagcagtccgcctgcctctgctgcccagagtttacag	tttttacctttttttttttttttttccccacatagggttttactctgtcacccaggctggagtgcagcggtgtgatcttggctcactgcagcgtctgttcccaggctccagcaatcttcccgcctcagcctcccaggtagctgggactacaggtgtgcgccaccacacctggctaatttttgtattttttgtagagacggggttttgccatgttgcctaggcttgtcttgatctcctcggctcaagcagtccgcctgcctctgctgcccagagtttacaggtatgagccaccacgcctggcc
L1	chr19	un-annotated TE exon	9440791	9440894	+	NM_032497	ZNF559	antisense	tcttcctttgtgattgatgactttttgaatattccattctcctggtttgcaaggtttctgctgagaaatcaaagggtagtattatggagattcctttgtatgta	cacctgtttgttttaaccatattcagccattctgtgtcttttcattggggaatttaatccatttaaagtaattgttgatagatgatgacttgttattaccatttacttcattgttttctggctgttttgtagtttttattcctgtcttctcttgcagtcttcctttgtgattgat
Alu	chr19	un-annotated TE exon	9731592	9731725	-	NM_152289	ZNF561	antisense	ggactatcagtcctccctgtgcgtccagttcggagaggctgcgcgctctctcggctcactgcaacctctgcaacctctgcctccagggtcaagcagttctcctgcctcagccttccgagtacctgggattacag	gcgctctctcggctcactgcaacctctgcaacctctgcctccagggtcaagcagttctcctgcctcagccttccgagtacctgggattacaggcaagtgccaccacgcccggctactttttctatctttagtagagatggttttgccatgttggccaggctggtcttgaactcctgaccttaggtgatctgtctgcctcggtcccccaaagtgctgggattataggtgtgagccactgcacccggcc
Alu	chr2	un-annotated TE exon	85872937	85873022	+	NM_006590	USP39	antisense	ttaattgagatggggttgtgctatgatgctcatgctggtctcaagcaatcctcccgcctcagcttctgaaactgctgggattacag	ttttctatttttcaagttaattgagatggggttgtgctatgatgctcatgctggtctcaagcaatcctcccgcctcagcttctgaaactgctgggattacaggtatgagccaccatgcctggct
L2	chr20	un-annotated TE exon	50721192	50721434	-	NM_199427	ZFP64	antisense	ctagtcaacgagtttgcctcccaaacacgctggaaggatgctcagaggacccctcagaggctgttttcgggatgcgcgggcacccgagtctccggcctccttggcactgggcttcggctgcgcgcctggaaggtggcttcttgccttggggttacgtttcaaatgcgttgtccagggaaggcctcaccgaggagcggacgttcgagcgaagacccgaaggatgggagggagcgagctgtgcag	tttcaaatgcgttgtccagggaaggcctcaccgaggagcggacgttcgagcgaagacccgaaggatgggagggagcgagctgtgcaggtacccgggggaagagcattccaggccgagggaacagaagcgcagggacccagggcgtcagcgctgctgtagcccgagaggtcaccggaggcccgagaggtgatgggggcagacggtggggggcggggga
Alu	chr20	un-annotated TE exon	50790900	50791018	-	NM_199427	ZFP64	antisense	atggagcctcactctgttgcccaggctggagcgcaatgacgcgatcttggcccactgcaacctccgcctcccgggttcaagcaattctgcctcagcctcccgagtagctgggattacag	ttttttttttttttttttttttgagatggagcctcactctgttgcccaggctggagcgcaatgacgcgatcttggcccactgcaacctccgcctcccgggttcaagcaattctgcctcagcctcccgagtagctgggattacaggtacccaccaccacacccagctaatttttgtatttttagtagagacaaagttttgccatgttggccaggctggtctcgaactcccgacctcaggtgatccgcctgcctcagccaccaaaagtgttgggattacaggcgtgagccaccgctcccggcc
MIR	chr3	annotated TE exon	179050777	179050911	+	NM_016331	ZNF639	antisense	atgatgattctgataccgagacgtcaaatgacttgccaaaatttgcagatggaatcaaggccagaaacagaaatcagaactacctggttcccagtcctgtacttagaattctagaccacactgccttttctacag	aatccctttttacagatgatgattctgataccgagacgtcaaatgacttgccaaaatttgcagatggaatcaaggccagaaacagaaatcagaactacctggttcccagtcctgtacttagaattctagaccacactgccttttct
MER1	chr5	un-annotated TE exon	138615624	138615747	+	NM_199189	MATR3	antisense	aatctggctgctgactaccctattggacaactccaatattagagaacatttccaccaattcagaaagtttattatgcactgctgttctagagcagggatcagcaaacttgctgtaaagagccag	alt_skip|tcaatttcttaatctcagaatctggctgctgactaccctattggacaactccaatattagagaacatttccaccaattcagaaagtttattatgcactgctg
MER2	chr7	un-annotated TE exon	99077284	99077667	+	NM_213603	ZNF789	sense	gagctgctctcgtttgaggatgtggcgatgtacttcaccagagaggagtggggccacctcaactggggtcagaaggacctctaccgagatgtgatgttggagaactacaggaacatggtcttgctgggtaggacacggcttgaagattgggctttgtctgtgttctgagtgtctgtgcaagcccttagtcccttatctgcaattccagaatcagaaaaagcggtgaaaaccgaaaggtttttttataactcgtgtggctacaagccctgaccagacatcaccacagtgaaacctgacttcatcctataggaaaccatttattgtctttatttttccaacttggtgtgcatatctgtatacccaacttcagaaataacagtgtag	caagcccttagtcccttatctgcaattccagaatcagaaaaagcggtgaaaaccgaaaggtttttttataactcgtgtggctacaagccctgaccagacatcaccacagtgaaacctgacttcatcctataggaaaccatttattgtctttatttttccaacttggtgtgcatatctgtatacccaacttcagaaataacagtgta
Alu	chr7	un-annotated TE exon	99649104	99649233	+	NM_145914	ZSCAN21	antisense	agacggggtttcaccgtgttagccagaatggtctcgatctcctgacctcgtgatctgcccgcctcgggcctcccaaagtgctggaattacaggtgtgagccacggcgccgggccccctagggattttcag	tttttttttttttttttttttttttttttgagatggagtctcgctctgtcgcctaggttggaatgcagtggcgcgatctcggctcactgcaagctccgcctcccgggttctagccattctcctgcctcagcctcccaagtagctgggactacaggcgcccgccacaacgcctggctaattttttgtattttttagtagagacggggtttcaccgtgttagccagaatggtctcgatctcctgacctcgtgatctgcccgcctcgggcctcccaaagtgctggaattacaggtgtgagccacggcgccgggcc
Alu	chr9	un-annotated TE exon	104169694	104169814	+	NM_197977	ZNF189	antisense	gtctcactctattgcctaggctggtgtgcagcgacgcaaacacagcttgctgcagcctcaacctgttgggcttaagtgatcaatcctcccacctcagctacctgagtagctgggactacag	tttttttatttttatttttatttttttgagattaggtctcactctattgcctaggctggtgtgcagcgacgcaaacacagcttgctgcagcctcaacctgttgggcttaagtgatcaatcctcccacctcagctacctgagtagctgggactacaggtgtgtaccaccatgtctggctaattaaaaaaaaattttttttttgtagagatgaagtctcactgttgcccaggctggtctcaaactcctgagctcaagtgatcctcccacctcactctcccaaaatgctgggattacaggcatgagccactatgcctggcc
MaLR	chrX	un-annotated TE exon	47847924	47848059	-	NM_001007088	ZNF182	antisense	aaaaaaaaagttataaagaaaagtggtttatttggctcacagtcctgcaagctgtacaagaagcatgacaccagcatctgcatctggtgaggactcaggaagcttctactcatggcagaaggcaaagagggaacag	aagttataaagaaaagtggtttatttggctcacagtcctgcaagctgtacaagaagcatgacaccagcatctgcatctggtgaggactcaggaagcttctactcatggcagaaggcaaagagggaacaggtatgtcacatggcaagagtgggagcaagagtgggggagggaggcaccagactctttaacaaccggatctcgtctgaacaaatagagtgaaaagtcactcatcaccaaaggaatggcaccaagccattcatgagggatccatccccattacccaagcacctcccaccatgccctccctttaacactggggatcata
