# Supplementary material for: Inferring the expression variability of human transposable element-derived exons by linear model analysis of deep RNA sequencing data
Source: BMC Genomics. 2013 Aug 28;14:584. doi: 10.1186/1471-2164-14-584 (PMC3765721; doi:10.1186/1471-2164-14-584)
Supplement: Additional file 5 — Raw digital expression levels of TE exons (RPKM). [file 1471-2164-14-584-S5.xlsx]

## Sheet: Additional file 4
# Columns 8-33 contain rescaled RPKM values.
# A TE exon can appear in two or multiple rows if it resides in more than one RefSeq genes.
# An un-annotated TE exon listed in this table is an exon resides in but hasn't been annotated to its "host" gene(s).
# We didn't compute the expression levels of the TE exons that do not reside in any RefSeq gene.
# In column-6, "NA" indicates "unavailable".
#
#
Chromosome	exon_start	exon_end	strand	Gene_ID	gene_symbol	exon_category	BT20	MDAMB231	MDAMB468	MCF7	BT474	T47D	ZR751	MCF10A	LNCaP	PrEC	NA12892	NA19238	ov.1.pr	ov.1.re	ov.2.fi	ov.2.se	ov.3.pr	ov.3.re	prAd_1	prAd_2	prAd_3	prNorm_1	prNorm_2	prNorm_3	brain	liver
chr1	67056153	67056289	+	NM_032291	SGIP1	un-annotated TE exon	0	0	0	0	0	0	0	0	0	0	0	0	0	0	0.0868	0	0	0	0	0	0	0	0	0	0.1711	0
chr1	25107817	25107934	+	NM_013943	CLIC4	un-annotated TE exon	0	0	0	0	0	0	0	0	0	0	0	0	0.1215	0	0.1008	0	0	0.2016	0	0	0	0	0	0.335	0.1987	0
chr1	36704352	36704464	+	NM_005119	THRAP3	un-annotated TE exon	0.2991	0	0.1694	0.1648	0	0	0	0	0	0	0	0	0.6345	0.394	0.8422	0.6655	0	0.3158	0	0	0	0	0.5823	0.3499	0	0
chr1	57983934	57984090	-	NM_021080	DAB1	un-annotated TE exon	0	0	0	0	0	0	0	0	0	0	0	0	0	0	0	0	0	0	0	0	0	0	0	0	0	0
chr1	63975736	63975852	-	NM_001206739	NA	annotated TE exon	0.1444	0	0.8181	0	0	0.1713	0.3783	0.158	0	0	0.4722	0.9969	0.3677	0.0951	0.1017	0.0918	0	0	0	0	0	0	0	0	0	0
chr1	112193613	112193701	+	NM_001010935	RAP1A	un-annotated TE exon	0	0	0	0	0	0	0	0	0	0	0	0	0	0	0	0.1207	0	0	0	0	0	0	0	0	0	0
chr1	112242109	112242229	+	NM_001010935	RAP1A	un-annotated TE exon	0.2793	0	0	0.1539	0.1491	0	0	0.7639	0	0	0.1522	0.5508	0	0	0.4916	0.0888	0.124	0.0983	0.3534	0	0	0	0.2719	0	0.3875	0
chr1	154146015	154146112	-	NM_153649	TPM3	un-annotated TE exon	0	0	0	0.19	0	0	0.2258	0	0	0	0	0	0.1463	0	0.2428	0.1096	0.1531	0	0	0	0	0	0	0	0	0
chr1	154146015	154146112	-	NM_152263	TPM3	un-annotated TE exon	0	0	0	0.19	0	0	0.2258	0	0	0	0	0	0.1463	0	0.2428	0.1096	0.1531	0	0	0	0	0	0	0	0	0
chr1	178094462	178094636	+	NM_170692	RASAL2	un-annotated TE exon	0	0	0.1094	0	0.1031	0	0	0	0	0.511	0	0	0.5736	0.1272	0.5438	0.1228	0	0.068	0	0	0	0	0	0	0	0.2177
chr1	198284478	198284624	+	NM_133494	NEK7	un-annotated TE exon	0	0	0	0	0	0	0	0	0	0	0	0	0	0	0.0809	0	0	0	0	0	0	0	0	0	0	0
chr1	220214549	220214664	-	NM_004446	EPRS	un-annotated TE exon	0	0	0	0	0	0.1728	0.5724	0	0	0	0	0	0.2472	0.1919	0.1026	0.1852	0.2587	0	0	0	0	0	0	0	0	0
chr1	246216294	246216371	-	NM_022743	SMYD3	un-annotated TE exon	0.2166	0	0	0.2387	0	0.257	0	0	0	0	0	0	0	0	0.305	0.4132	0	0.1525	0	0	0	0	0	0	0	0
chr1	246553381	246553508	-	NM_022743	SMYD3	un-annotated TE exon	0	0	0.1496	0	0	0	0.1729	0	0	0	0	0	0	0	0	0	0	0	0	0	0.1607	0	0	0	0	0
chr1	1704972	1705022	-	NM_023018	NADK	un-annotated TE exon	0	0	0	0	0	0	0	0	0	0	0	0	0	0.2182	0	0.2106	0	0.2332	0	0	0	0	0	0	0	0
chr1	10404894	10404975	+	NM_015074	KIF1B	un-annotated TE exon	0	0	0	0	0	0	0	0	0	0	0	0	0	0.1357	0	0	0.366	0.5803	0	0	0	0	0	0	0	0.4645
chr1	11155473	11155604	-	NM_002685	EXOSC10	un-annotated TE exon	0	0	0	0	0	0	0	0	0	0	0	0	0	0	0	0	0	0	0	0	0	0	0	0	0	0
chr1	11155473	11155604	-	NM_001001998	EXOSC10	un-annotated TE exon	0	0	0	0	0	0	0	0	0	0	0	0	0	0	0	0	0	0	0	0	0	0	0	0	0	0
chr1	12052336	12052520	+	NM_014874	MFN2	un-annotated TE exon	0.1827	1.0709	0.207	0	0	0.4334	0.1196	0	0.7971	0.9667	0.1991	0.0901	0.6201	0	0.3858	0.4065	0.7299	0.4501	0	0	0.1112	0.3557	0	0.2137	0.1267	1.853
chr1	11805860	11806102	+	NM_020350	AGTRAP	un-annotated TE exon	2.2252	3.2612	0.7878	1.9921	0	3.2993	1.6395	2.6627	1.517	0.92	0.0758	0.2743	1.5932	0.5496	0.2448	0.3979	0.6792	0.7343	0	1.1807	0.6772	5.8219	10.4258	0.9762	0.1929	0.4702
chr1	20116421	20116541	-	NM_181719	TMCO4	un-annotated TE exon	0.9775	0.8187	0	0.1539	0	0.1656	0.7317	0.3056	0.3047	0.739	0.1522	0.2754	0.1185	0.092	0.0983	0	0	0.0983	0.7068	0.3387	1.87	0.5438	1.3596	0.9802	0	0.3148
chr1	22400587	22400712	+	NM_001039802	CDC42	annotated TE exon	0.5364	0.3931	1.2155	0.5911	0	0.1591	0.1757	1.027	0	0.7097	0.4385	1.1901	0.1138	0	0.1888	0	0.4763	0.1888	0	0.3253	0	1.3056	2.089	0.3138	0.3721	0
chr1	23436078	23436143	-	NM_033631	LUZP1	annotated TE exon	0.512	1.1257	0.2901	0.2821	0	0.3037	0.3354	1.9607	0	0	0	0.2525	0.6518	0.1686	0	0.1628	0.2273	1.4418	0	0.621	0.3117	0.4985	0	2.995	0.3552	1.1542
chr1	32591672	32591816	+	NM_012316	KPNA6	un-annotated TE exon	0.3496	0.3416	0.2641	0.1284	0.2488	0	0	0.255	0.2542	0	0	0	0	0.0768	0.2461	0.1482	0.6209	0.082	0	0	0	0	0	0	0	0
chr1	45824044	45824122	-	NM_007170	TESK2	un-annotated TE exon	0	0	0	0.2357	0	0.2537	0	0	0	0	0.2331	0	0.1815	0	0	0	0	0	0	0	0.2604	0	0.4165	0	0.2967	0
chr1	46525227	46525296	-	NM_003629	PIK3R3	un-annotated TE exon	0	0	0	0.266	0	0	0	0	0	0	0	0	0	0	0	0	0.8574	0.3399	0	0	0	0	0	0	0	0
chr1	51973208	51973329	-	NM_001981	EPS15	un-annotated TE exon	0.4155	0	0.1569	0.1526	0	0.1643	0	0.3031	0	0	0	0	0.2351	0	0	0.2642	0.369	0.0975	0	0	0	0	0	0	0.1921	0
chr1	53273509	53273597	+	NM_024646	ZYG11B	un-annotated TE exon	0	0.2783	0	0	0	0.2252	0	0	0	0	0	0	0.1611	0.125	0.1337	0.1207	0	0	0	0	0	0.3697	0	0	0.2634	0
chr1	75777300	75777390	-	NM_152697	SLC44A5	un-annotated TE exon	0	0	0	0	0	0	0	0	0	0	0	0	0	0	0	0	0	0	0	0	0	0	0	0	0	0
chr1	93191155	93191252	-	NM_005665	EVI5	un-annotated TE exon	0	0.5054	0	0	0	0.2045	0	0	0	0	0.1879	0	0	0	0.1214	0.1096	0	0.1214	0	0	0	0	0	0	0	0
chr1	113646231	113646357	+	NM_014813	LRIG2	un-annotated TE exon	1.1974	0.195	0.3015	0.1466	0.142	0.4735	0.6971	0	0	1.4082	0.87	0.3936	1.242	0.7011	0.7494	0.6767	0.9451	0.6556	0	0	0	0.2591	0	0	0.1846	0
chr1	114198340	114198451	+	NM_152900	MAGI3	un-annotated TE exon	0	0	0	0	0	0	0	0	0	0	0	0	0.128	0	0.2124	0	0.4019	0	0	0	0	0	0	0	0	0
chr1	115188069	115188180	-	NM_198459	DENND2C	un-annotated TE exon	0.4526	0.2211	0	0	0	0.179	0	0	0	0	0.1644	0	0	0	0	0.1918	0.2679	0.1062	0	0	0	0	0.2938	0	0	0
chr1	116274735	116274829	-	NM_001232	CASQ2	un-annotated TE exon	0	0	0	0	0	0	0	0	0	0.4706	0	0	0	0	0	0	0	0	0	0	0	0	0	0	0	0
chr1	167609808	167609949	+	NM_052862	RCSD1	un-annotated TE exon	0	0.1744	0	0	0	0	0	0	0	0	0.5187	1.056	0	0	0	0	0	0	0	0	0	0	0	0	0	0
chr1	179193846	179193983	-	NM_007314	ABL2	un-annotated TE exon	0	0	0.4162	0	0	0	0	0	0	0	0	0	0	0	0.0862	0	0.2175	0	0	0	0	0	0	0	0	0
chr1	179825193	179825305	-	NM_145034	TOR1AIP2	un-annotated TE exon	2.243	1.0958	0.6777	0.3295	0.1596	1.5964	1.7628	0.9816	0	0.3957	0.3259	0	1.0152	0.5909	0.8422	0.7605	0.1328	0.2105	0	0	0	0.2912	0	0	0.4149	0
chr1	179846410	179846508	-	NM_145034	TOR1AIP2	un-annotated TE exon	13.6544	6.7541	5.2212	7.3344	3.644	10.5277	8.4955	13.0715	0	3.1614	0.186	0.5049	1.8829	1.349	0.8412	0.5425	0.7578	1.562	0	0	0	1.994	0.6647	0.3993	1.6574	0
chr1	179418206	179418348	+	NM_144696	C1orf125	un-annotated TE exon	0	0	0	0	0	0	0	0	0	0	0	0	0	0	0	0	0	0	0	0	0	0	0	0	0	0.2664
chr1	180021359	180021451	+	NM_014810	CEP350	un-annotated TE exon	0.3634	0	0	0.6006	0	0.431	0	0	0	0	0	0.3583	0	0	0	0.1155	0	0.1279	0	0	0	0	0	0	0.2521	0
chr1	193096978	193097268	+	NM_024529	CDC73	un-annotated TE exon	0	0	0.0658	0.064	0	0	0	0	0	0	0.0633	0	0	0	0.1635	0.0738	0.1031	0	0	0	0	0	0	0	0	0
chr1	196312186	196312235	-	NM_198503	KCNT2	un-annotated TE exon	0	0	0	0	0	0	0	0	0	0	0	0	0	0	0	0	0	0	0	0	0	0	0	0	0	0
chr1	227838657	227838777	+	NR_033184	ZNF678	annotated TE exon	1.2568	0.614	0.1582	0.1539	0.5963	1.4908	0.9146	0.4584	0.6093	0.3695	0.6088	0.1377	0.711	0	0	0.5327	0.124	0	0	0	0	1.0876	0.2719	0	0.1937	0.3148
chr1	227770215	227770307	+	NM_178549	ZNF678	annotated TE exon	1.0901	1.0652	0	0.6006	0.7758	0.2155	0.476	0.7951	0	0	0	0.3583	0	0.1197	0.2558	0.462	0	0	0.4598	0.4407	0.4424	0.3538	0	0	0.5041	0.4096
chr1	232079495	232079705	+	NM_018662	DISC1	un-annotated TE exon	0	0	0.0907	0	0	0	0	0.0876	0	0	0	0	0	0	0	0	0	0	0	0	0	0	0	0	0	0
chr1	232079495	232079705	+	NM_001012957	DISC1	un-annotated TE exon	0	0	0.0907	0	0	0	0	0.0876	0	0	0	0	0	0	0	0	0	0	0	0	0	0	0	0	0	0
chr1	236309002	236309148	+	NM_003272	GPR137B	un-annotated TE exon	0.5747	0.3369	0	0	0.2454	0.6817	0.1506	0.503	0	0	0.3758	0.34	0	0	0.0809	0.1462	0	0	0	0	0	0	0	0	0	0
chr1	244842366	244842441	+	NM_016076	PPPDE1	un-annotated TE exon	0	0	0	0	0	0	0	0	0	0	0	0	0	0	0	0.1413	0.3948	0	0	0	0	0	0	0	0	0
chr1	247143142	247143306	-	NR_037894	NA	annotated TE exon	0	0	0	0	0	0	0	0	0	0	0	0	0	0	0.1442	0.1302	0.1819	0.0721	0	0	0	0	0	0	0	0
chr1	1200163	1200210	-	NM_194315	UBE2J2	annotated TE exon	0	0	1.1965	0	0	0.4176	0	0	0	0	0	0	0	0	0	0	0	0	0	0	0	0	0	0	0	0
chr1	1784009	1784119	-	NM_002074	GNB1	un-annotated TE exon	0.6089	1.7849	0	0.6709	0.975	0.3611	0.997	0.1665	0.6642	0	0.4977	0.7505	1.6793	1.6042	1.5005	1.0646	1.2166	0.7501	0	0	0.3706	0	0	0	0.2112	0
chr1	3812151	3812747	-	NM_207356	C1orf174	un-annotated TE exon	0.283	0.1244	0.0962	0.0312	0.2417	0.0336	0	0.0619	0.1852	0	0.0925	0.1954	0.048	0.0559	0.538	0.3239	0.2513	0.1992	0	0	0.0345	0.0551	0.0551	0	0	0.1914
chr1	9724654	9724816	+	NM_005026	PIK3CD	un-annotated TE exon	0	0	0	0	0	0.123	0	0	0	0	0.226	0.7155	0	0	0	0	0	0	0	0	0	0	0	0	0	0.2337
chr1	10064151	10064365	+	NM_052960	RBP7	un-annotated TE exon	0	0	0	0	0	0	0	0	0	0	0	0	0	0	0	0	0	0	0	0	0	0	0	0	0.109	0
chr1	11075581	11075703	+	NM_007375	TARDBP	un-annotated TE exon	0	0	0	0	0	0	0.5398	0	0	0	0	0	0	0.0905	0.0967	0.0873	0	0	0	0	0	0	0	0	0	0.3097
chr1	20415318	20415394	+	NM_000929	PLA2G5	un-annotated TE exon	0	0	0	0	0	0	0	0	0.4788	0	0	0	0	0	0	0	0	0	0	0	0.2671	0	0	0	0.3044	0
chr1	20920090	20920210	+	NM_001785	CDA	un-annotated TE exon	0	0	0	0	0	0	0	0	0	0	0.1522	0	0	0.3679	0.0983	0	0	0	0	0	0	0	0	0	0	1.574
chr1	24126350	24126609	-	NM_000403	GALE	un-annotated TE exon	0.6499	0.2858	0.1473	0	0.1388	0.2313	0.5959	0.1422	0.4254	0.5159	0.3541	0.4486	0.6067	0.2996	0.5491	0.3305	0.3463	0.0458	0	0.1576	0.0791	0	0	0.3041	0.2705	0.7325
chr1	28263048	28263174	+	NM_014474	SMPDL3B	un-annotated TE exon	0	0	0	0	0	0	0	0	0	0	0	0	0	0	0	0	0	0	0	0	0	0.2591	0	0	0	0
chr1	28263048	28263174	+	NM_001009568	SMPDL3B	un-annotated TE exon	0	0	0	0	0	0	0	0	0	0	0	0	0	0	0	0	0	0	0	0	0	0.2591	0	0	0	0
chr1	28887625	28887772	+	NR_003109	TRNAU1AP	annotated TE exon	0.4567	0	0.2587	1.258	0.1219	0.2709	1.0468	0.1249	0.2491	0.6042	0.6221	1.351	1.2595	0.1504	0.8842	0.2178	1.0138	0.8037	0	0	0.139	0.8892	0.4446	0	0.7919	0
chr1	29547587	29547712	-	NM_016011	MECR	un-annotated TE exon	0	0	0	0.4433	0	0	0	0.1467	0.2926	0	0	0.1322	0.3414	0	0.0944	0.5115	0.2382	0.2832	0.3394	0.3253	0	0	0	0	0	0.6046
chr1	31777464	31777585	+	NM_016505	ZCCHC17	un-annotated TE exon	0	0	0	0	0	0	0	0	0	0	0	0	0	0	0.2925	0.0881	0	0.0975	0	0	0	0	0	0	0	0.3122
chr1	33127847	33127938	+	NM_005610	RBBP4	un-annotated TE exon	0	0	0.2081	0.2024	0	0	0	0.2009	0	0	0	0.1811	0	0.121	0	0.2335	0.8154	0	0	0	0	0	0	0	0	0.414
chr1	36923994	36924727	-	NM_031280	MRPS15	un-annotated TE exon	0.2762	0.2024	0.4434	0.3044	0.1229	0.1092	0.3015	0.3022	0.8036	0.3655	0.4516	0.2043	0.84	0.4549	0.7456	0.483	0.7972	0.6969	0.1165	0.1117	0.1401	0.1793	0.269	0.1077	0.7665	0.4152
chr1	38155888	38155980	-	NM_017850	C1orf109	un-annotated TE exon	1.0901	0.5326	4.9405	1.6016	0.3879	0.431	0.476	0.7951	1.1892	0.9615	1.7822	0.3583	1.696	0.8377	1.4071	2.5412	0.6453	0.8953	0	0	0.2212	0.7075	1.4152	1.2753	2.2685	0.4096
chr1	40559605	40559691	-	NM_000310	PPT1	un-annotated TE exon	0	0	0	0	0	0	0.2544	0	0	0	0	0	0.1648	0.1279	0.1367	0	0	0	0	0	0	0	0	0	0	0
chr1	43217312	43217411	-	NM_022356	LEPRE1	un-annotated TE exon	0	0	0	0	0	0	0	0	0	0	0	0	0	0	0	0	0	0	0	0	0	0	0	0	0	0
chr1	45242347	45242715	+	NM_001012	RPS8	un-annotated TE exon	46.1126	74.5636	100.237	105.351	66.3833	60.1295	86.4331	41.7833	105.497	108.687	190.394	335.448	38.0431	18.0359	27.3075	25.8226	67.4581	12.411	157.363	191.271	151.74	194.549	172.893	87.5327	41.4188	40.2578
chr1	46060366	46060445	+	NM_002482	NASP	un-annotated TE exon	0	0	0	0.2327	0	0	0	0	0	0	0	0.2083	1.6131	0.2782	0.7435	0.5371	1.688	0.7434	0	0	0	0.4113	0.4113	0	0	0.4761
chr1	46060366	46060445	+	NM_152298	NASP	un-annotated TE exon	0	0	0	0.2327	0	0	0	0	0	0	0	0.2083	1.6131	0.2782	0.7435	0.5371	1.688	0.7434	0	0	0	0.4113	0.4113	0	0	0.4761
chr1	54354917	54355136	-	NR_036639	NA	annotated TE exon	2.9954	1.9137	7.3097	0.9309	5.0014	7.7439	1.9115	2.689	4.6918	1.6258	2.0927	3.0294	0.8473	1.2141	0.6489	1.3672	1.9778	0.5948	7.7744	5.2165	2.1505	6.1314	7.6274	5.391	1.3851	1.3851
chr1	54354917	54355136	-	NM_018982	YIPF1	annotated TE exon	2.9954	1.9137	7.3097	0.9309	5.0014	7.7439	1.9115	2.689	4.6918	1.6258	2.0927	3.0294	0.8473	1.2141	0.6489	1.3672	1.9778	0.5948	7.7744	5.2165	2.1505	6.1314	7.6274	5.391	1.3851	1.3851
chr1	55204947	55205105	+	NM_004623	TTC4	un-annotated TE exon	0	0	0	0	0	0	0	0	0	0.2812	0	0	0.1804	0	0.1496	0	0	0	0	0	0	0	0	0	0.1474	0
chr1	62669119	62669229	+	NM_001164835	L1TD1	annotated TE exon	0	0	0	0	0	0	0.1994	0	0	0	0	0	0	0	0	0	0	0	0	0	0	0	0	0	0	0
chr1	67579297	67579439	-	NM_001013674	C1orf141	un-annotated TE exon	0	0	0	0	0	0	0	0	0	0	0	0.1165	0	0	0	0	0	0	0	0	0	0	0	0	0	0
chr1	70832616	70832667	+	NR_027404	HHLA3	annotated TE exon	0.6499	0.4763	0.3682	0	0	0.3854	1.2769	0.3555	1.4178	0.8598	0	0.3204	1.103	2.3543	0	0.6198	0.8656	0.2288	0	0	0.3956	1.2654	0	0	0.9016	0.7325
chr1	74666376	74666502	+	NM_003838	FPGT	un-annotated TE exon	0	0	0	0	0	0	0	0	0	0	0	0	0	0	0	0	0	0	0	0	0	0	0	0	0	0
chr1	78212084	78212241	-	NM_201626	USP33	un-annotated TE exon	0.1069	0.1567	0	0	0.1142	0	0	0	0	0	0	0	0.0908	0	0	0.068	0	0.1506	0	0	0	0	0	0	0	0
chr1	78212084	78212241	-	NM_201624	USP33	un-annotated TE exon	0.1069	0.1567	0	0	0.1142	0	0	0	0	0	0	0	0.0908	0	0	0.068	0	0.1506	0	0	0	0	0	0	0	0
chr1	78212084	78212241	-	NM_015017	USP33	un-annotated TE exon	0.1069	0.1567	0	0	0.1142	0	0	0	0	0	0	0	0.0908	0	0	0.068	0	0.1506	0	0	0	0	0	0	0	0
chr1	87332489	87332533	-	NM_203341	2013-09-15	un-annotated TE exon	0.3755	1.1007	0	0	0	0	0	0	0	0	0	0	0.3186	0.2473	0.7931	0.2387	1.3337	0.2643	0	0	0	0.7311	0	0	0.5209	0
chr1	87332489	87332533	-	NM_004261	2013-09-15	un-annotated TE exon	0.3755	1.1007	0	0	0	0	0	0	0	0	0	0	0.3186	0.2473	0.7931	0.2387	1.3337	0.2643	0	0	0	0.7311	0	0	0.5209	0
chr1	92732097	92732150	-	NM_053274	GLMN	un-annotated TE exon	0	0	0	0	0	0	0	0	0	0	0.341	0.3086	0	0	0.4406	0.1989	0.2779	0.2203	0	0	0	0	0.6093	0	0	0
chr1	92706263	92706493	+	NM_001012425	C1orf146	un-annotated TE exon	0	0	0	0	0	0	0	0	0	0	0	0	0	0	0	0	0.065	0	0	0	0	0	0	0	0	0
chr1	93299353	93299506	+	NM_000969	RPL5	un-annotated TE exon	0.2194	0.1608	0.4973	0.4836	0.1171	0.2603	0.1437	0.12	0.9575	0.871	0.3587	0.3246	0.1862	0.2891	0.7725	0.558	0.9743	0.6179	0.2777	0.2661	0.4007	0.4273	0.4273	0.2567	0.3044	0.2473
chr1	100440527	100440625	+	NM_012243	SLC35A3	un-annotated TE exon	0.512	2.0012	4.2544	0	1.6398	0.4049	0.8943	0.9337	1.8618	0	0.9301	0.5049	0.4345	0.1124	0.2403	0.5425	0	0.7209	0.4319	0.828	0.4156	0	0.997	1.5973	0	0
chr1	100733056	100733094	+	NM_001130841	RTCD1	annotated TE exon	0	0	0	0	0	0.5139	0	0.474	0.9452	0	0.4722	0.4272	0.7353	0.2854	1.2202	1.1018	0	1.22	0	0	0.5274	0	0.8436	1.0137	0	0
chr1	104108057	104108216	+	NM_020978	AMY2B	annotated TE exon	0.1056	0.3096	0	0.2327	3.7203	0	0.1383	0.3466	0.2304	1.6766	0.9208	1.7703	0.717	0.0696	1.4127	0.8057	0.9378	0.2974	0.8017	0	0.3857	1.2338	0.2056	0.2471	0.4395	4.0471
chr1	109501671	109501793	-	NM_015127	CLCC1	un-annotated TE exon	0.1374	0.2013	0	0	0.1466	0	0	0	0	0	0	0	0	0	0.4836	0.0873	0.122	0.0967	0	0	0	0	0	0	0	0
chr1	109504931	109505091	-	NM_015127	CLCC1	un-annotated TE exon	10.7051	5.6913	6.3023	2.891	1.6805	2.3653	1.5122	2.2965	1.1448	2.7771	0.8007	0.8279	0.9797	0.553	2.8079	3.3362	0.5592	1.4777	0.5312	0.5092	0.3833	1.2261	0.6131	0.4911	1.3104	0.7098
chr1	110544852	110544939	+	NM_001242674	NA	annotated TE exon	0	0	0	0	0	0	0	0	0	0	0	0	0	0.1265	0.1352	0.1221	0	0	0	0	0	0	0	0	0	0
chr1	110922419	110922511	-	NM_004696	SLC16A4	un-annotated TE exon	0	0	0	0	0	0	0	0	0	0	0	0	0	0	0.1279	0	0	0	0	0	0	0	0	0	0	0
chr1	113229588	113229728	+	NM_020963	MOV10	un-annotated TE exon	3.2356	2.4589	1.6293	0.132	0.5117	0.4265	0.7849	0.7867	0.2614	0.6342	0.5224	0.709	1.7288	0.3947	2.8687	3.7332	2.7667	2.784	0	0.8721	0.2918	0.4667	0.7	0.2804	0	0
chr1	118456042	118456121	-	NM_017686	GDAP2	un-annotated TE exon	0.2112	0.3096	0	0	0	0	0	0	0.4608	0	0	0	0.3585	0.1391	0.2974	0.1343	0.1876	0	1.6035	0.5123	0.2571	0	0	0.4942	0	0
chr1	145710179	145710284	-	NM_007053	CD160	annotated TE exon	0	0	0	0	0	0	0	0	0	0	0	0	0.1353	0.105	0	0.2027	0.7077	0	0	0	0	0	0	0	0	0
chr1	150666584	150666649	-	NM_018178	GOLPH3L	un-annotated TE exon	0	0	0	0.5642	0	0	0.3354	0	0.5585	0	0.279	0.2525	0.4345	0.6745	0.3605	0	1.364	1.9825	0	0.621	0.6233	0	0.4985	0	0	0
chr1	150930196	150930322	+	NM_012432	SETDB1	un-annotated TE exon	0.133	0	0	0.2932	0.2841	0	0.5228	0.1456	0.2903	0	0.145	0	0.3387	0.0876	0.562	0.1692	2.481	0.3747	0	0	0	0	0.2591	0	0	0.5998
chr1	151045515	151045633	+	NM_144618	GABPB2	un-annotated TE exon	0.284	0.8324	0.1609	1.2516	0.3032	0.3369	0	0.3107	0.3098	0	0.3095	0	0.241	0.0935	0.1999	0	0.1261	0.2999	0	0	0.1729	0	0	0	0	0.3201
chr1	153592686	153592755	-	NM_005979	S100A13	un-annotated TE exon	0	0	0	0	0	0	0	0.5282	0	0	0	0	0.2048	0.159	0.3399	0	1.2861	0.8497	0	0	0.2939	0	0	0	0	0
chr1	154185658	154185779	-	NM_015449	C1orf43	un-annotated TE exon	0	0	0.1569	0	0.1479	0.1643	0.1814	0.1515	0	0	0	0	0	0	0.195	0.2642	0.246	0	0	0	0	0.2697	0	0	0	0
chr1	154185658	154185779	-	NM_138740	C1orf43	un-annotated TE exon	0	0	0.1569	0	0.1479	0.1643	0.1814	0.1515	0	0	0	0	0	0	0.195	0.2642	0.246	0	0	0	0	0.2697	0	0	0	0
chr1	154945769	154945984	-	NM_003029	SHC1	un-annotated TE exon	0	0	0.3545	0.1724	0.5011	0.1856	0.2049	0.5135	0.1707	0	0.1705	0.1543	0.3319	0.1546	0.1652	0.2487	0.0695	0	0	0	0	0.4569	0	0	0	0
chr1	155280127	155280244	+	NM_002004	FDPS	un-annotated TE exon	0	0	1.1357	0	0	0.1699	0.3751	0	0.3124	0	0.1561	0.706	0	0.1886	0.2016	0	0	0	0	0.3473	0.1743	0	0	0.335	0.1987	0.6456
chr1	155678824	155678916	+	NM_001199849	NA	annotated TE exon	0.1817	0.2663	0	0	0	0.2155	0.238	0	0	0	0	0	0	0.2393	0	0.1155	0.1613	0	0	0	0	0.3538	0	0	0	0
chr1	155644476	155644609	-	NM_139118	YY1AP1	un-annotated TE exon	0.2522	0	0	0	0.1346	0	0	0	0	0	0	0	0	0.0831	0.3551	0.0802	0.5599	0.4439	0.3191	0	0	0	0	0	0	0
chr1	155649719	155649799	-	NM_018253	NA	annotated TE exon	0.6258	0	0.2364	0	0	0.2474	1.093	0	0	1.104	0.6821	0	1.0622	0.1374	1.0281	0.7957	1.8524	0.2937	0	0.506	0	0	0.4062	0	0.5788	0
chr1	155706399	155706485	+	NM_033657	DAP3	un-annotated TE exon	0	1.1386	1.3203	0	0.622	0.4608	0.5088	0.2125	0.4237	0	0	0	0.4944	0.6396	0.8205	1.7287	2.242	1.2305	0	0	0	0.7563	0.7564	0	1.0777	0
chr1	155644476	155644609	-	NM_139119	YY1AP1	un-annotated TE exon	0.2522	0	0	0	0.1346	0	0	0	0	0	0	0	0	0.0831	0.3551	0.0802	0.5599	0.4439	0.3191	0	0	0	0	0	0	0
chr1	156303007	156303073	-	NM_005998	CCT3	un-annotated TE exon	0	0	0.2857	0	0	0	0	0	0	0	0.2749	0	0	0	1.2429	0	0.2239	0.1775	0	0	0	0	0	0	0.3499	0.5685
chr1	156303007	156303073	-	NM_001008800	CCT3	un-annotated TE exon	0	0	0.2857	0	0	0	0	0	0	0	0.2749	0	0	0	1.2429	0	0.2239	0.1775	0	0	0	0	0	0	0.3499	0.5685
chr1	157779544	157779712	-	NM_052938	FCRL1	un-annotated TE exon	0	0	0	0	0	0	0	0	0	0	0	0	0	0	0	0	0	0	0	0	0	0	0	0	0	0
chr1	161137400	161137497	+	NM_000309	PPOX	un-annotated TE exon	0	0	0	0	0.1841	0	0.4517	0	0	0	0	0	0	0	0	0.1096	0	0	0	0	0	0	0	0	0	0
chr1	161130156	161130296	+	NM_001014443	USP21	annotated TE exon	4.7936	3.3371	2.3082	1.9806	6.6523	7.534	3.6104	1.7045	2.8759	0.9513	3.657	3.0724	1.5254	0.6314	0.9281	2.2094	2.4475	1.7716	0.6065	2.9069	1.8965	0.2333	1.6334	1.9627	1.995	1.3507
chr1	161296441	161296558	+	NM_003001	SDHC	un-annotated TE exon	0	0.4197	0	0	0	0.1699	0.7503	0	0	0	0	0	0	0	0	0	0	0	0	0	0	0	0	0	0	0
chr1	175146747	175146820	-	NM_014656	KIAA0040	annotated TE exon	10.7321	0.3347	5.1742	1.5096	6.8251	8.1256	8.0756	3.4975	0.4982	3.021	2.4886	6.0793	0.1938	0.4512	0.6431	0.2903	0.2028	2.7327	0.5778	0	0.8339	1.3338	1.7785	1.0685	0.6335	2.0589
chr1	175146747	175146820	-	NM_001162894	KIAA0040	annotated TE exon	10.7321	0.3347	5.1742	1.5096	6.8251	8.1256	8.0756	3.4975	0.4982	3.021	2.4886	6.0793	0.1938	0.4512	0.6431	0.2903	0.2028	2.7327	0.5778	0	0.8339	1.3338	1.7785	1.0685	0.6335	2.0589
chr1	175146747	175146820	-	NM_001162893	KIAA0040	annotated TE exon	10.7321	0.3347	5.1742	1.5096	6.8251	8.1256	8.0756	3.4975	0.4982	3.021	2.4886	6.0793	0.1938	0.4512	0.6431	0.2903	0.2028	2.7327	0.5778	0	0.8339	1.3338	1.7785	1.0685	0.6335	2.0589
chr1	192997005	192997085	-	NM_015984	UCHL5	un-annotated TE exon	0.6258	1.223	2.5999	0.4597	0.6681	1.7321	1.093	0.2282	0	2.2079	0	0.2057	0.5311	0.4122	0.5875	0.1326	0.1852	0.1469	0	0	0	0.8124	0.4062	0	0.2894	0
chr1	196670448	196670767	+	NM_000186	CFH	un-annotated TE exon	0	0	0	0	0.0564	0	0	0.751	0	0.1397	0	0	0.0896	0.0348	0	0.0336	0	0.0743	0.8017	0.5123	0.5785	1.645	2.1592	0.7413	0.3663	57.7302
chr1	201436614	201436711	-	NM_012396	PHLDA3	un-annotated TE exon	0	0	0.7814	0	0	0.2045	1.1292	2.8296	0	0	0.1879	0	0.1463	0	0.2428	0.3288	0.7655	0.2428	0	0	0	0	0.3357	0	0.4784	0
chr1	201927967	201928036	+	NM_006335	TIMM17A	un-annotated TE exon	0.4828	0.7076	0.547	0.266	0.7731	0.5727	0.6324	0.5282	0	3.1936	0	0.238	0.4097	0.636	1.5296	0.7673	1.5004	1.0196	0	0.5855	0.2939	0.47	0.47	0	0	0
chr1	206777963	206778083	-	NM_006893	LGTN	un-annotated TE exon	0.1396	0	0	0.3077	0	0	0	0	0	0	0	0	0	0	0	0	0.124	0	0	0	0	0	0	0	0.1937	0
chr1	207513736	207514082	+	NM_000574	CD55	un-annotated TE exon	0.2435	0.2141	0.331	1.2877	0.4678	0.9819	0.8292	1.2786	0	0	0.1592	0.3841	0.3306	0.3207	0.0343	0.0929	0.3892	0.3085	0.2464	0.1181	0.6521	0.4741	0.6637	0.9115	1.8239	0.4391
chr1	224378794	224378858	+	NM_003676	DEGS1	un-annotated TE exon	0.26	0.381	0.2945	0	0	0.9251	1.0215	0	1.7014	0	0	0	0.2206	0.3424	0	0	0.6925	0.366	0	0	0.3165	0	0.5062	0	0	0.586
chr1	224500736	224500853	-	NM_002533	NVL	un-annotated TE exon	0.1432	0.6296	0	0.3156	0.1529	0.3397	0.7503	0.1567	1.2496	0.3789	0.4682	0.1412	0.4861	0.5659	0.2016	0.4552	0	0.2016	0	0	0.1743	0	0.2788	0	0.1987	0
chr1	224500736	224500853	-	NM_206840	NVL	un-annotated TE exon	0.1432	0.6296	0	0.3156	0.1529	0.3397	0.7503	0.1567	1.2496	0.3789	0.4682	0.1412	0.4861	0.5659	0.2016	0.4552	0	0.2016	0	0	0.1743	0	0.2788	0	0.1987	0
chr1	231126346	231126444	+	NM_022786	ARV1	un-annotated TE exon	0	0.2502	0.3868	0.1881	0.1822	0	0.4471	0.3735	0	0	0.372	0	0.1448	0.1124	0.3605	0.1085	0	0	0	0.414	0	0.3323	0.3323	0	0.2368	0.3847
chr1	241777345	241777466	-	NM_014322	OPN3	un-annotated TE exon	0.1385	0	0	0	0	0	0	0	0	0	0	0	0	0	0	0	0	0	0	0	0	0	0	0	0	0
chr2	143639509	143639667	+	NM_003937	KYNU	un-annotated TE exon	0	0	0	0	0	0	0	0	0	0	0	0.1048	0	0.14	0	0	0	0	0	0	0	0	0	0	0	0.4791
chr2	143694155	143694307	+	NM_003937	KYNU	un-annotated TE exon	0	0	0	0.2434	0	0	0	0.2417	0	0	0	0	0	0.0727	0	0	0	0	0	0	0	0	0	0	0	1.2448
chr2	165617793	165617963	-	NM_014900	COBLL1	un-annotated TE exon	0	0	0	0	0	0	0	0	0	0	0	0	0	0	0	0	0	0	0	0	0	0	0	0	0.1371	0
chr2	162717124	162717229	+	NM_022058	SLC4A10	un-annotated TE exon	0	0	0	0	0	0	0	0	0	0	0	0	0	0	0	0	0	0	0	0	0	0	0	0	0	0
chr2	175047145	175047227	-	NM_001011708	OLA1	un-annotated TE exon	0	0.2984	0.4613	0.2243	0.8693	0	0.8	0.4455	0	0	0.2219	0	0	0.1341	0	0	0.3615	0.1433	0	0	0	0	0	0	0	0
chr2	175047145	175047227	-	NM_013341	OLA1	un-annotated TE exon	0	0.2984	0.4613	0.2243	0.8693	0	0.8	0.4455	0	0	0.2219	0	0	0.1341	0	0	0.3615	0.1433	0	0	0	0	0	0	0	0
chr2	180448702	180448791	-	NM_152520	ZNF385B	un-annotated TE exon	0	0	0	0	0	0	0	0	0	0	0	0	0	0	0	0	0	0	0	0	0	0	0	0	0	0
chr2	230765453	230765574	-	NM_004238	TRIP12	un-annotated TE exon	0.1385	0	0	0	0	0	0	0	0	0	0	0	0	0	0	0	0.246	0	0	0	0	0	0	0	0	0.3122
chr2	243503	243562	-	NM_015677	SH3YL1	un-annotated TE exon	10.9832	0	0	0	0	0	0	1.2325	0.6144	0	0	0.2777	0.239	0.5565	0.1983	0.8952	0.5001	1.1895	0	0	0	0.5483	0	0	0	0
chr2	3460921	3461000	+	NM_016030	TTC15	un-annotated TE exon	0	0	0	0.2327	0	0	0	0	0	0	0	0	0	0.2782	0.5948	0.4028	0	0.1487	0	0	0	0	0	0	0	0.4761
chr2	3356977	3357094	-	NM_003310	TSSC1	un-annotated TE exon	0.1432	0	0	0	0	0	0	0	0	0	0	0	0.243	0	0.2016	0.1821	0	0.1008	0	0	0	0	0	0	0	0
chr2	8965873	8966043	-	NM_020738	KIDINS220	un-annotated TE exon	0.0988	0	0.3359	0	0	0	0.1294	0	0	0.2615	0	0	0	0	0.1391	0.0628	0	0.0696	0	0	0	0	0	0	0	0
chr2	26344238	26344330	+	NM_016131	RAB10	un-annotated TE exon	0.1817	0.5326	0	0	0	0	0.238	0	0	0	0	0.5375	0.3084	0.5983	0.3838	0.462	0.1613	0.3837	0	0	0	0	0	0	0	0
chr2	30699443	30699501	+	NM_182551	LCLAT1	un-annotated TE exon	0.2864	0	0	0	0	0	0	0	0	0.7578	0	0	0	0.1886	0.6049	0	0.2543	0	0	0	0	0	0	0	0	0
chr2	32201387	32201479	-	NM_015955	MEMO1	un-annotated TE exon	0	0	0	0.2002	0	0.2155	0	0	0	0	0	0	0.1542	0.2393	0.3838	0.462	0	0	0	0	0	0	0	0	0	0
chr2	42414374	42414467	+	NM_019063	EML4	un-annotated TE exon	0	0	0	0	0	0	0	0	0	0	0	0	0	0.1184	0.2531	0.3428	0	0	0	0	0	0	0	0	0	0
chr2	43906656	43906777	+	NM_172069	PLEKHH2	un-annotated TE exon	0	0	0	0	0	0	0	0	0	0	0	0	0	0	0	0	0	0.0975	0	0	0.1686	0	0	0	0	0
chr2	53990612	53990743	-	NM_016115	ASB3	un-annotated TE exon	0.128	0.1876	0	0.4231	0	0.6074	0	0	0.5585	1.3549	0.1395	0.1262	0.5431	0.0843	0	0.1628	0	0.1802	0	0	0.1558	0.2492	0.2493	0	0	0
chr2	61237988	61238023	-	NM_144709	PUS10	un-annotated TE exon	0.9387	0	0	0	0	0	0	0	0	0	0	0	0	0	0	0.2984	0	0.3304	0	0	0	0	0	0	0	0
chr2	63820258	63820762	+	NM_005917	MDH1	un-annotated TE exon	0.1338	0.0981	0.1896	0.1475	0.0714	0.1588	0	0.0366	0	0.2656	0.1094	0.231	0.1704	0.0882	0.3063	0.3404	0.2377	0.4004	0	0.1623	0	0	0.0652	0.1566	0.1857	0.0754
chr2	69598442	69598604	-	NM_002056	GFPT1	un-annotated TE exon	0	0	0	0	0	0	0	0	0	0	0	0	0.088	0.0683	0.073	0.1318	0.4603	0	0	0.2515	0.2524	0.2018	0	0.4851	0	0
chr2	75917095	75917119	-	NM_003203	C2orf3	un-annotated TE exon	2.0277	0.9906	3.0631	0.7447	1.443	1.6035	8.8532	0	0	3.5768	2.2099	1.3329	0	3.1162	0.9517	3.0079	4.8014	1.4274	0	1.6395	0.8228	6.5801	3.9483	0	0	0
chr2	85872937	85873022	+	NM_006590	USP39	un-annotated TE exon	1.3754	1.1519	2.0035	2.8144	2.3072	0.6992	0.7721	0.4299	1.286	0	0.8565	0.1937	0.3335	0.3882	1.3833	0.9993	1.2213	0.9682	0.4972	0	0.2392	0	0	0.4597	0.8177	1.3287
chr2	86411708	86411848	-	NM_006839	IMMT	un-annotated TE exon	0	0	0	0	0	0	0	0	0	0	0	0	0.1017	0.0789	0.0844	0.1524	0.4257	0.3375	0	0	0.1459	0	0	0	0	0
chr2	86097195	86097381	-	NM_003896	ST3GAL5	un-annotated TE exon	0	0.5297	0	0	0	0	1.5387	0	0	0.2391	0.3939	0	0.1534	0	0	0.0574	0.8826	0.1272	0	0	0.11	0	0.3519	0	0.2507	0.4074
chr2	87777641	87777749	+	NR_024204	NCRNA00152	annotated TE exon	0	0	0	0.854	0	0	0	0	0	0	0.169	0	0.9209	0.5105	0.9823	0.887	0.413	0.1091	0	0	0	0	0	0	0	0
chr2	108915023	108915117	+	NM_176825	SULT1C2	annotated TE exon	0	0	0	0	0	0	0	0	0	0	0	0	0.1509	0	0	0	0	0	0	0	0	0	0	0	0	0
chr2	135996334	135996582	-	NM_032143	ZRANB3	un-annotated TE exon	0	0	0	0	0	0.0805	0	0	0	0	0	0.0669	0.1152	0.0447	0.0956	0.1726	0.6026	0	0	0	0	0	0	0	0	0.153
chr2	150227034	150227131	+	NM_194317	LYPD6	un-annotated TE exon	0	0	0	0	0	0	0	0	0	0	0	0	0	0	0	0.1096	0	0	0	0	0	0	0	0	0	0
chr2	152345035	152345158	-	NM_004543	NEB	un-annotated TE exon	0	0	0	0	0	0.1616	0	0	0.2973	1.0817	0.1485	0.1344	0.1156	0.1795	0	0.2599	0	0	1.0345	0.3305	0.4977	0	0	0.6377	0	0
chr2	157326896	157326988	+	NM_000408	GPD2	un-annotated TE exon	0.1817	0	0	0.2002	0.194	0	0	0	0	0	0	0	0	0.1197	0.1279	0.3465	0	0.1279	0	0	0	0	0	0	0	0
chr2	162182570	162182684	+	NM_005805	PSMD14	un-annotated TE exon	0.1469	0	0	0.3238	0	0	0	0	0	0	0	0.1449	0.1247	0	0.1034	0	0	0	0	0	0	0	0	0	0.2038	0
chr2	169741358	169741417	-	NM_020675	SPC25	un-annotated TE exon	0	0	0	0	0	0	0.3689	0	0	0	0	0	0	0	0	0.3581	0.2501	0	0	0	0	0	0	0	0	0
chr2	172271113	172271236	-	NM_024770	METTL8	un-annotated TE exon	0.4088	0.5992	0.4632	0.9009	1.0183	0.3233	0.5355	0.4473	0	0	1.6336	0.8062	0.4625	0.359	0.0959	0.6064	0.121	0	0	0	0.1659	0.2653	0	0.3188	0	0.3072
chr2	175686457	175686507	-	NM_001822	CHN1	un-annotated TE exon	0	0	0	0	0	0	0	0	0	0	0	0	0.5623	0.2182	0	0.4213	0	0	0	0	0	0	0	0	0	0
chr2	176805716	176805808	-	NM_030650	KIAA1715	un-annotated TE exon	0	0	0.4117	0.6006	0	0	0	0	0	0	0	0	0.1542	0	0	0.1155	0	0	0	0	0	0	0	0	0	0
chr2	188385269	188385340	-	NM_006287	TFPI	un-annotated TE exon	0	2.4077	1.3295	0.5172	0.2505	0	0	0.2568	0	0	0	0	0	0	0	0	0	0	0	0	0	0	0	0	0	1.0581
chr2	188394091	188394212	-	NM_006287	TFPI	un-annotated TE exon	0	6.6987	0.4708	2.1365	0	0	0	1.5153	1.5108	0	0	0.1366	0	1.0947	0	0.0881	0	0	0	0	0	0	0.8091	0	0	3.7466
chr2	189331202	189331295	+	NM_016315	GULP1	un-annotated TE exon	0	0	0	0	0	0	0	0	0	0	0	0	0	0	0	0	0	0	0	0	0	0	0	0	0	0
chr2	196689686	196689833	-	NM_018897	DNAH7	un-annotated TE exon	0	0	0	0	0	0	0	0	0	0	0	0	0	0	0	0	0	0	0	0	0	0	0	0	0	0
chr2	197638393	197638450	-	NM_012086	GTF3C3	un-annotated TE exon	0	0	0	0	0	0	0	0	0	0	0	0	0	0	0	0	0	0	0	0	0	0	0	0	0	0
chr2	204219877	204220047	+	NM_005759	ABI2	un-annotated TE exon	0	0	0	0	0	0	0	0	0	0	0.1077	0	0.0839	0.0651	0.1391	0.2513	0.1755	0.1391	0	0	0.1203	0	0	0	0.1371	0
chr2	232655632	232655883	+	NM_022730	COPS7B	un-annotated TE exon	0.2012	0.0983	0.5318	0.6649	0.1432	0.1591	0.0878	0.3668	0.2926	0.1774	0	0.1322	0.5121	0.7508	0.6137	0.5542	0.2977	0.3304	0	0	0.0816	0.1306	0	0	0.5581	0.1512
chr2	233583748	233583838	+	NM_015575	GIGYF2	un-annotated TE exon	0	0.5443	0	0	0	0	0	0	0	0	0	0	0	0.2446	0.5229	0.2361	0.3298	0	0	0	0	0	0	0	0.2576	0
chr2	233599127	233599196	+	NM_015575	GIGYF2	annotated TE exon	0.4828	0.3538	0.8205	0	0	0.2863	1.2647	0	0	1.2774	0	0.7141	0	0.159	0	1.0742	0.4287	0.6797	0	0	0.2939	0	0	0	0	0
chr2	238899066	238899194	+	NM_080678	UBE2F	un-annotated TE exon	0	0	0	0	0	0	0	0	0	0	0	0	0.1112	0	0	0.0833	0	0	0	0	0	0	0	0	0	0
chr2	9984471	9984606	+	NM_005680	TAF1B	un-annotated TE exon	0.3727	0	0	0	0.2653	0.1474	0	0	0	0.6575	0.1354	0	0.3163	0.1637	0.175	0.079	0	0.2624	0	0	0	0	0	0	0	0
chr2	11312877	11312950	+	NM_152391	PQLC3	un-annotated TE exon	0	0.3347	1.811	0	0.4875	0	0.5982	0.2498	0	2.4168	0	0	0	0.9024	0.6431	0.4355	0	0.4822	0	0	0	0.4446	0.4446	0	0.3168	0
chr2	27333541	27333836	-	NM_006569	CGREF1	un-annotated TE exon	0.0571	0.0837	0	1.6983	0.4266	1.9637	0	0.3747	1.3699	0.151	0.1866	0	0	0	0.2813	1.0525	1.7235	0.7635	0.1445	0	0	0.5557	0.2223	0	0.4752	0.2574
chr2	27498974	27499255	+	NM_173650	DNAJC5G	annotated TE exon	0	0	0.0679	0	0.064	0.0711	0	0	0	0	0	0	0	0	0	0	0	0	0	0	0	0	0	0	0.0831	0
chr2	27573181	27573256	-	NM_001521	GTF3C2	annotated TE exon	1.334	0.9776	0.7557	0.4899	1.1867	0.7912	1.4561	1.4595	0	6.4713	1.2116	0.6577	2.8301	3.9538	9.5486	3.8164	3.3562	1.2521	1.1252	0	0.2707	0	0.4329	1.0404	0.3084	1.0024
chr2	39006400	39006583	+	NM_024775	GEMIN6	un-annotated TE exon	0.3673	0.2692	0.7283	0.8095	0.1961	0.6536	0.1203	0.8038	0.2003	0	0	0	0.2338	0.121	0.1293	0.0584	0	0.1293	0	0	0	0.5364	0	0	0.5096	0.207
chr2	44002848	44002927	+	NM_015522	DYNC2LI1	un-annotated TE exon	0	0	0	0	0	0	0	0.2311	0	0	0	0	0	0	0	0	0	0	0	0	0.2571	0	0	0	0	0
chr2	44002848	44002927	+	NM_016008	DYNC2LI1	un-annotated TE exon	0	0	0	0	0	0	0	0.2311	0	0	0	0	0	0	0	0	0	0	0	0	0.2571	0	0	0	0	0
chr2	55493517	55493654	-	NM_001005369	MTIF2	annotated TE exon	0	0	0	0	0	0.1452	0.3208	0	0	0	0	0	0	0	0	0.0778	0	0	0	0	0	0	0	0	0.1699	0
chr2	68388347	68388494	+	NM_020143	PNO1	un-annotated TE exon	0	0.1673	0.7761	0	0	0.1354	0	0	0.2491	0	0.3733	0	0.0969	0.0752	0.1608	0.1452	0	0	0	0	0.139	0	0	0	0	0
chr2	69657036	69657153	-	NM_015700	NFU1	un-annotated TE exon	0	0	0	0	0	0	0	0.1567	0	0	0	0	0.243	0	0	0	0.2543	0	0	0	0.1743	0	0.2788	0	0.1987	0
chr2	69657036	69657153	-	NM_001002755	NFU1	un-annotated TE exon	0	0	0	0	0	0	0	0.1567	0	0	0	0	0.243	0	0	0	0.2543	0	0	0	0.1743	0	0.2788	0	0.1987	0
chr2	71151406	71151468	+	NM_012476	VAX2	un-annotated TE exon	0.2682	1.1793	0	0.5911	0.2863	0.6363	0	0	0	0	0	0	0.4552	0	0.7553	0.341	1.1908	1.6993	0	0	0.653	0	0	0	0	0
chr2	73462678	73462773	+	NM_001166285	CCT7	annotated TE exon	1.5841	0.5159	0.1994	0.7758	0.1879	0	0	0.5777	0	0.4657	0.1918	0.5207	0.1494	0.1159	0	0.1119	0	0.1239	0	0	0	0	0	0	0	0
chr2	73959711	73959827	-	NM_016058	TPRKB	un-annotated TE exon	0.2888	0	0	0.1591	0	0	0.1892	0	0	0	0	0	0.1226	0.0951	0	0	0	0	0	0	0	1.6872	0.2812	0	0	0
chr2	74170299	74170402	+	NM_080918	DGUOK	un-annotated TE exon	0	0	0.3682	0	0.1734	0	0	0.1778	0	0	0	0.1602	0	0.107	0.2288	0.3099	0.1443	0.1144	0	0	0	0.3163	0	0	0	0
chr2	74129751	74129894	+	NM_001615	ACTG2	un-annotated TE exon	0	0	0	0	0.1253	0	0	0.2568	0	0	0	0	0	0	0	0	0	0	0.8908	0.8539	0.5714	3.4271	2.7419	1.6473	0	0
chr2	74170299	74170402	+	NM_080916	DGUOK	un-annotated TE exon	0	0	0.3682	0	0.1734	0	0	0.1778	0	0	0	0.1602	0	0.107	0.2288	0.3099	0.1443	0.1144	0	0	0	0.3163	0	0	0	0
chr2	74428509	74428606	+	NR_027405	MTHFD2	annotated TE exon	5.1726	0.7581	4.6885	2.4697	6.074	5.7266	2.4843	1.6978	0.7523	1.3687	0.7517	2.0402	0.8779	0.1136	0.607	0.3288	0	0.2428	0	0	0	0.3357	0.3357	0	0	0
chr2	74686565	74686689	+	NM_012477	WBP1	un-annotated TE exon	2.4332	1.9812	0.4595	4.3194	2.4532	7.8569	3.3642	4.8805	2.3593	2.5038	2.6518	2.6659	3.7855	2.76	1.8083	4.7267	7.9222	5.2339	0.6841	1.3116	2.633	7.8961	10.5287	2.5302	10.6891	2.133
chr2	99812036	99812295	+	NM_145212	MRPL30	un-annotated TE exon	8.0587	6.3818	9.3514	7.7337	6.3133	8.0173	7.9168	4.7639	3.8282	3.0953	8.2162	11.0865	7.8865	6.8915	7.8243	9.9574	7.329	8.3724	1.6446	1.8917	1.0285	6.2005	1.6451	1.3685	3.426	1.6115
chr2	99772764	99772889	+	NM_001204830	NA	annotated TE exon	0	0.3931	0.1519	0.2955	0.2863	0	0	0	0	0.3548	0	0.2645	0	0.1767	0	0.1705	0	0	1.3574	1.3012	2.2856	0.7833	0.2611	1.2551	0.186	0.3023
chr2	99772764	99772889	+	NM_015929	LIPT1	annotated TE exon	0	0.3931	0.1519	0.2955	0.2863	0	0	0	0	0.3548	0	0.2645	0	0.1767	0	0.1705	0	0	1.3574	1.3012	2.2856	0.7833	0.2611	1.2551	0.186	0.3023
chr2	99772764	99772889	+	NM_145197	LIPT1	annotated TE exon	0	0.3931	0.1519	0.2955	0.2863	0	0	0	0	0.3548	0	0.2645	0	0.1767	0	0.1705	0	0	1.3574	1.3012	2.2856	0.7833	0.2611	1.2551	0.186	0.3023
chr2	99772764	99772889	+	NM_145198	LIPT1	annotated TE exon	0	0.3931	0.1519	0.2955	0.2863	0	0	0	0	0.3548	0	0.2645	0	0.1767	0	0.1705	0	0	1.3574	1.3012	2.2856	0.7833	0.2611	1.2551	0.186	0.3023
chr2	99772764	99772889	+	NR_037935	NA	annotated TE exon	0	0.3931	0.1519	0.2955	0.2863	0	0	0	0	0.3548	0	0.2645	0	0.1767	0	0.1705	0	0	1.3574	1.3012	2.2856	0.7833	0.2611	1.2551	0.186	0.3023
chr2	103055398	103055758	+	NM_003853	IL18RAP	un-annotated TE exon	0	0	0	0	0	0	0	0	0	0	0	0	0.0397	0	0	0	0	0	0	0	0	0	0	0	0	0.5276
chr2	109079044	109079141	+	NM_181453	GCC2	un-annotated TE exon	0	0	0	0	0	0	0	0	0.3762	0	0	0	0	0	0.1214	0	0	0	1.309	0.4182	0.8396	0	0	0	0	0
chr2	113303408	113303499	+	NM_019014	POLR1B	un-annotated TE exon	0	0	1.8728	0.6071	0	0.6536	0.2406	0	0	0	0	0	0	0.4839	0.1293	0.2335	0	0.3879	0	0	0	0.3576	0	0	0	0
chr2	119996939	119997006	+	NM_018234	STEAP3	annotated TE exon	0.2485	0	0	0	0	0	0	0	0	0	0	0	0	0	0.175	0	0	0	0	0	0	0	0	0	0	0
chr2	128615340	128615508	-	NM_004805	POLR2D	un-annotated TE exon	0.3999	0.1465	0.1133	0.3305	0.1067	0.2372	0.5239	0	0	0	0.4359	0.3944	0.1697	0.3293	0.4224	0.5085	0.2663	0.4927	0	0	0.1217	0	0	0	0.2774	0
chr2	130901945	130902047	-	NM_207310	CCDC74B	un-annotated TE exon	0.3281	0	0	0	0	0	0.2149	0	0	0	0	0	0	0	0.231	0	0	0	0	0	0	0	0	0	0	0
chr2	131881143	131881240	+	NM_017958	PLEKHB2	un-annotated TE exon	0	0	0	0	0.1841	0	0	0	0	0	0	0	0	0	0	0	0.1531	0	0	0	0	0	0	0	0	0
chr2	132286066	132286200	+	NM_138770	CCDC74A	un-annotated TE exon	0	0	0	0	0	0	0	0	0	0	0	0	0	0	0	0	0	0	0	0	0	0	0	0	0	0
chr2	138724667	138724956	+	NM_006895	HNMT	un-annotated TE exon	0	0.9394	0.7922	0.642	0.311	0	0.229	0.1912	0	0.3083	0	0	0.1978	0.0768	0	0	0	0	5.7504	2.968	0.9221	4.8783	4.5383	1.4996	0.3233	3.1523
chr2	138725081	138725211	+	NM_006895	HNMT	un-annotated TE exon	0	0	0	0	0	0	0	0	0	0	0	0	0.1095	0	0	0	0	0	0	0	0	0	0	0	0	0.5815
chr2	152145405	152145591	-	NM_004688	NMI	un-annotated TE exon	0	0.1324	0	0.2987	0.1929	0	0	0	0	0	0.2954	0.4455	0.0767	0.1785	0.0636	0.1149	0	0.0636	0	0	0.11	0	0	0	0	0
chr2	169674682	169674806	+	NM_052946	NOSTRIN	un-annotated TE exon	0	0	0	0	0	0	0	0.1479	0	0	0	0	0	0.089	0	0	0	0	0	0	0	0	0.2632	0	0	0
chr2	169939405	169939408	+	NM_199204	DHRS9	un-annotated TE exon	0	0	0	0	4.5095	0	0	0	0	0	0	0	0	0	0	0	0	0	0	0	0	0	0	0	0	0
chr2	172304197	172304247	+	NM_025000	DCAF17	un-annotated TE exon	0	0	0	0	0	0	0	0	0	0	0	0	0	0	0	0	0	0	0	0	0	0	0	0	0	0
chr2	175490549	175490688	-	NM_003387	WIPF1	un-annotated TE exon	0	0	0	0	0	0	0	0	0	0	0.5262	1.4282	0	0.0795	0	0	0	0	0	0	0	0.47	0	0	0	0
chr2	201749985	201750090	-	NM_032472	PPIL3	annotated TE exon	0	0.2336	0.1806	0.1756	0.5105	0.1891	0	0	0	0.4218	0	0.1572	0.1353	0.21	0.1122	0.2027	0	0	0	0	0	0.3104	0	0	0.4423	0
chr2	210882514	210882611	+	NM_006916	RPE	un-annotated TE exon	0	0	0	0	0	0	0.2258	0	0	0	0	0	0	0	0	0	0	0	0	0	0	0.6714	0	0	0	0
chr2	210882514	210882611	+	NM_199229	RPE	un-annotated TE exon	0	0	0	0	0	0	0.2258	0	0	0	0	0	0	0	0	0	0	0	0	0	0	0.6714	0	0	0	0
chr2	218900040	218900117	+	NR_034176	NA	annotated TE exon	0	0	0	0	0	0	0.2838	0	0	0	0	0	0	0	0	0	0	0	0	0	0	0	0	0	0	0
chr2	219250135	219250208	+	NM_000578	SLC11A1	un-annotated TE exon	0	0	0	0	0	0	0	0	0	0	0	0	0	0	0	0	0	0	0	0	0	0	0	0	0.3168	0
chr2	219591992	219592070	+	NM_014640	TTLL4	annotated TE exon	3.2083	2.1944	4.6044	0.9427	0.685	0.7611	1.681	1.1701	0	1.1319	0.4662	0	1.9966	1.4088	1.6565	1.3598	3.6086	1.3551	0	0.5188	0.2604	0	0	0	0.2967	0
chr2	225264242	225265222	-	NM_024785	FAM124B	un-annotated TE exon	0	0	0	0	0	0	0	0	0	0.0456	0	0.017	0.0146	0.0227	0	0	0	0	0	0.0418	0.021	0	0.0335	0	0	0.1165
chr2	228571269	228571459	-	NM_025243	SLC19A3	un-annotated TE exon	0	0	0	0	0	0	0	0	0	0	0	0	0	0	0	0.0562	0	0	0	0	0	0	0	0	0	0
chr2	231099653	231099790	+	NM_007237	SP140	un-annotated TE exon	0	0.5384	0	0	0	0	0	0	0	0	0.4003	0.3622	0	0	0	0	0	0	0	0	0	0.2384	0	0	0	0
chr2	231099653	231099790	+	NM_001005176	SP140	un-annotated TE exon	0	0.5384	0	0	0	0	0	0	0	0	0.4003	0.3622	0	0	0	0	0	0	0	0	0	0.2384	0	0	0	0
chr2	242029395	242029459	-	NR_028050	MTERFD2	annotated TE exon	3.1195	3.429	2.0617	2.2915	1.11	2.1585	3.7456	3.413	0	0	1.1333	2.5634	1.3236	1.541	2.0133	5.4538	1.385	1.647	3.947	5.6751	8.861	1.5185	3.0371	4.2575	5.0488	0
chr2	242029395	242029459	-	NR_028049	MTERFD2	annotated TE exon	3.1195	3.429	2.0617	2.2915	1.11	2.1585	3.7456	3.413	0	0	1.1333	2.5634	1.3236	1.541	2.0133	5.4538	1.385	1.647	3.947	5.6751	8.861	1.5185	3.0371	4.2575	5.0488	0
chr2	242029395	242029459	-	NR_028051	MTERFD2	annotated TE exon	3.1195	3.429	2.0617	2.2915	1.11	2.1585	3.7456	3.413	0	0	1.1333	2.5634	1.3236	1.541	2.0133	5.4538	1.385	1.647	3.947	5.6751	8.861	1.5185	3.0371	4.2575	5.0488	0
chr2	242621334	242621748	-	NM_012145	DTYMK	un-annotated TE exon	1.2215	0.2387	0.8304	0.5832	0.7824	0.3381	0.8	0.3118	0.1777	0.2155	0.6656	0.6424	1.3821	1.1263	3.5547	2.718	0.5062	0.4013	0.2061	0	0	0.1586	0	0.5716	1.0167	0.0918
chr2	242622214	242622330	-	NM_012145	DTYMK	un-annotated TE exon	1.2998	0.4233	1.7999	0.4774	0.3083	0	0.5675	0	0.3151	0	0.6296	0.2848	2.0834	0.761	3.3555	2.2036	0.6412	0	0	0	0	0.2812	0	0	0.2004	0
chr3	28360223	28360370	+	NM_182523	CMC1	un-annotated TE exon	0.1142	0	0	0	0	0	0	0	0	0	0.1244	0.1126	0.1938	0.2256	0.4019	0.3629	0.1014	0.1607	0.2889	0.2769	0	0.4446	0	0	0.3168	0.5147
chr3	49235975	49236095	+	NM_178173	CCDC36	annotated TE exon	0	0	0	0	0	0	0	0	0	0	0	0	0	0	0	0	0	0	0	0	0	0	0	0	0	0
chr3	47082850	47082973	-	NM_014159	SETD2	un-annotated TE exon	0	0.1997	0.3088	0	0.1455	0	0.1785	0.1491	0.2973	0	0	0.2687	0.2313	0.4488	0.1919	0.0866	0	0	0.3448	0.3305	0	0.2653	0.5307	0	0	0
chr3	61229685	61229824	-	NM_002012	FHIT	un-annotated TE exon	0	0	0	0	0	0	0	0	0	0	0	0	0	0	0	0	0	0	0	0	0	0	0	0	0	0
chr3	114251433	114251730	-	NM_015642	ZBTB20	un-annotated TE exon	0	0	0	0	0	0.0673	0	0	0	0	0	0	0	0	0.1198	0.036	0	0	0	0	0	0	0	0	0	0
chr3	114407162	114407222	-	NM_015642	ZBTB20	un-annotated TE exon	0	0	0	0	0	0	0	0	0	0	0	0	0.2351	0	0.195	0	0	0	0	0	0	0	0	0	0	0
chr3	114677570	114677690	-	NM_015642	ZBTB20	un-annotated TE exon	0	0	0	0	0	0	0	0	0	0	0	0	0	0	0.0983	0	0.496	0	0	0.3387	0	0	0	0	0	0.3148
chr3	152113956	152114013	+	NM_207295	MBNL1	un-annotated TE exon	0	0	0	0	0	0	0	0	0	0	0	0	0	0	0.2051	0	0	0	0	0	0	0	0	0	0	0
chr3	152113956	152114013	+	NM_207296	MBNL1	un-annotated TE exon	0	0	0	0	0	0	0	0	0	0	0	0	0	0	0.2051	0	0	0	0	0	0	0	0	0	0	0
chr3	152113956	152114013	+	NM_207297	MBNL1	un-annotated TE exon	0	0	0	0	0	0	0	0	0	0	0	0	0	0	0.2051	0	0	0	0	0	0	0	0	0	0	0
chr3	152113956	152114013	+	NM_207294	MBNL1	un-annotated TE exon	0	0	0	0	0	0	0	0	0	0	0	0	0	0	0.2051	0	0	0	0	0	0	0	0	0	0	0
chr3	152113956	152114013	+	NM_207293	MBNL1	un-annotated TE exon	0	0	0	0	0	0	0	0	0	0	0	0	0	0	0.2051	0	0	0	0	0	0	0	0	0	0	0
chr3	152113956	152114013	+	NM_207292	MBNL1	un-annotated TE exon	0	0	0	0	0	0	0	0	0	0	0	0	0	0	0.2051	0	0	0	0	0	0	0	0	0	0	0
chr3	152113956	152114013	+	NM_021038	MBNL1	un-annotated TE exon	0	0	0	0	0	0	0	0	0	0	0	0	0	0	0.2051	0	0	0	0	0	0	0	0	0	0	0
chr3	178542346	178542470	+	NM_181361	KCNMB2	un-annotated TE exon	0	0	0	0	0	0	0	0	0	0	0	0	0	0.089	0	0	0	0	0	0	0	0	0	0	0	0
chr3	10362193	10362728	-	NM_183352	SEC13	un-annotated TE exon	2.4905	1.1089	2.4288	2.2231	1.5817	1.421	1.2801	2.9662	1.1004	2.9195	0.8246	0.4041	1.0701	3.3429	2.042	1.0823	1.0077	1.8198	1.0371	1.6058	0.9594	1.4732	1.6574	1.2539	1.0496	0.9238
chr3	11712736	11712868	-	NM_014667	VGLL4	un-annotated TE exon	0.2541	0	0.1439	0.28	0	0.1507	0	0	0	0	0	0.1253	0.7547	0.3347	1.2523	1.05	0.6769	1.2521	0	0	0.3093	0	0.7422	0	0	0
chr3	17603511	17603634	-	NM_001134380	TBC1D5	annotated TE exon	0.4088	1.5977	0.3088	1.2012	0.7273	1.778	0.5355	0.5964	0.2973	0	0.7426	1.2093	0.3469	0.6283	1.1513	0.7797	0.121	0.0959	0	0.6611	0	0	0	0.9565	0.189	0.3072
chr3	17560394	17560487	-	NM_014744	TBC1D5	un-annotated TE exon	0.3595	0.2635	0.4073	0.3961	0.3838	0.4265	0	0.1967	0.7843	0	0.1959	0.3545	0	0	0.2531	0.2286	0	0	0	0	0.4377	0	0	0	0.4987	0
chr3	17566077	17566186	-	NM_014744	TBC1D5	un-annotated TE exon	0	0	0	0	0	0	0	0	0	0	0	0	0	0.1012	0.1082	0	0	0	0	0	0	0	0	0	0	0
chr3	39449112	39449277	+	NM_002295	RPSA	annotated TE exon	77.0556	47.7398	44.2863	1.458	1.7386	1.4489	27.1997	18.2641	7.3284	53.8681	2.3297	11.0409	5.01	19.7778	40.4916	32.0979	8.2252	0.2866	0	0	0	15.8556	1.7839	0	8.1902	0.4589
chr3	42607268	42607375	-	NM_032970	SEC22C	un-annotated TE exon	0	0	0.1773	0	0	0.1856	0.2049	0.1712	0.3413	0	0.1705	0.1543	0.2655	0.103	1.5422	0.7957	0.1389	0.1101	0	0	0.1905	0	0	0.3661	0.217	0.3527
chr3	42608236	42608328	-	NM_032970	SEC22C	un-annotated TE exon	0	0	0	0	0.5819	0	0	0	0	0	0	0	0	0	0	0	0	0	0	0	0	0	0.3538	0	0	0
chr3	42607268	42607375	-	NM_004206	SEC22C	un-annotated TE exon	0	0	0.1773	0	0	0.1856	0.2049	0.1712	0.3413	0	0.1705	0.1543	0.2655	0.103	1.5422	0.7957	0.1389	0.1101	0	0	0.1905	0	0	0.3661	0.217	0.3527
chr3	42608236	42608328	-	NM_004206	SEC22C	un-annotated TE exon	0	0	0	0	0.5819	0	0	0	0	0	0	0	0	0	0	0	0	0	0	0	0	0	0.3538	0	0	0
chr3	42880586	42880771	+	NM_001296	CCBP2	un-annotated TE exon	5.5416	0	1.5439	0.5005	0.194	0.8621	0.119	0	0.1982	0.2404	0	0	3.9317	0.359	0.064	0.0578	0.242	1.343	0.2299	0	0.2212	0	0.1769	0.2126	0	0.4096
chr3	49444145	49444239	-	NM_001664	RHOA	un-annotated TE exon	0	0	0	0	0	0	0	0	0	0	0	0.1754	0.6037	0.2343	0	0.2262	2.2112	0.1252	0	0	0	0	0	0	0	0
chr3	53053046	53053138	-	NM_001005159	SFMBT1	un-annotated TE exon	0.9085	0.2663	1.0293	0	0.3879	0	0	0.1988	0	0	0	0	0.4625	0	0.1279	0.1155	0	0.2558	0	0	0	0	0	0	0	0
chr3	87289473	87289603	+	NM_014043	CHMP2B	un-annotated TE exon	0.258	0.5671	2.3383	2.274	0.2754	0	0.169	0.4234	0.5628	0.6826	0.2812	0.6359	0	0	0	0.246	0	0.2724	0	0	0.157	0.7534	0.7535	0.3018	0.1789	0
chr3	101160357	101160717	-	NM_020654	SENP7	un-annotated TE exon	0	0	0	0.2063	0	0	0	0	0	0	0	0	0.0794	0	0.0989	0	0	0.033	0	0	0	0.0911	0.0911	0	0.1299	0
chr3	101226768	101226888	-	NM_020654	SENP7	un-annotated TE exon	0	0	0	0	0	0	0	0	0	0.3695	0	0	0	0	0	0	0	0	0	0	0	0	0	0	0	0
chr3	118831497	118831625	-	NM_152538	IGSF11	annotated TE exon	0	0	0	0	0	0	0	0	0	0	0	0	0	0	0	0.0833	0	0	0	0	0	0	0	0	0	0
chr3	120457374	120457514	-	NM_173825	RABL3	un-annotated TE exon	0.1198	0	0	0	0.5117	0.4265	0	0	0.2614	0.6342	0	0	0.1017	0	0	0.3809	0	0.1687	0	0	0	0	0	0	0	0.2701
chr3	123819175	123819383	+	NM_003947	KALRN	un-annotated TE exon	0	0	0	0	0	0	0	0	0	0	0	0	0	0	0	0.0514	0.1436	0	0	0	0	0	0	0	0	0
chr3	125168141	125168255	-	NM_003794	SNX4	un-annotated TE exon	0	0	0	0.1619	0	0	0	0	0	0	0	0.4347	0.2494	0.1936	0.1034	0	0	0.2069	0	0	0	0	0	0	0	0.3312
chr3	138261533	138261631	-	NM_024491	CEP70	un-annotated TE exon	0	0.2502	0	0.3761	0.1822	0.2025	0	0	0	0	0	0.1683	0.7242	0.2248	0.4807	0.217	0	0	0	0.414	0.2078	0	0.3323	0.3993	0	0.3847
chr3	142346658	142346750	+	NM_002670	PLS1	un-annotated TE exon	0	0	0	0	0	0	0	0	0	0	0	0	0.1542	0	0	0	0	0.1279	0	0	0	0	0	0	0	0
chr3	141772957	141772991	-	NM_001178138	NA	annotated TE exon	0	0	0.547	0	0	1.1453	0	0	0	0	0	0	0	0	1.0197	0.3069	0	0	0	0	0	0	0	0	0	0
chr3	150336496	150336590	+	NM_016275	SELT	un-annotated TE exon	0.1779	0	0	0.196	0.3797	0.211	0	0	0	0.9413	0	0.1754	0	0	0	0.1131	0	0	0	0	0	0.3463	0	0.4162	0	0
chr3	157206844	157206949	-	NM_024621	VEPH1	un-annotated TE exon	0	0	0	0	0	0	0	0	0	0	0	0	0.4058	0	0	0	0	0.1122	0	0	0	0	0	0	0	0
chr3	157849875	157850052	+	NM_016625	RSRC1	un-annotated TE exon	0	0	0	0	0	0	0	0	0	0	0	0	0	0	0.401	0.0604	0.2529	0	0	0	0	0	0.3697	0	0	0
chr3	160109334	160109431	-	NM_020800	IFT80	un-annotated TE exon	0.1724	0.2527	0.3907	0.19	0	0.409	0.2258	0	0	0	0	0	0	0	0	0	0	0	0	0	0	0	0	0	0.2392	0
chr3	176797615	176797733	-	NM_024665	TBL1XR1	un-annotated TE exon	2.4139	1.2487	0.8044	1.2516	0.7579	3.0317	1.4879	0.4661	4.337	0.7514	0.9285	0.9801	3.1329	0.6547	4.5987	2.7984	0.6304	0.2999	0	0	0.6914	1.3824	0.2765	0.3322	0	0
chr3	179047722	179047843	+	NM_016331	ZNF639	un-annotated TE exon	0.1385	0	0	0	0	0	0	0	0	0	0	0	0	0	0	0.1761	0	0	0	0	0	0	0	0	0	0
chr3	179050777	179050911	+	NM_016331	ZNF639	annotated TE exon	10.0132	13.9418	4.2544	6.7577	8.4177	20.637	5.2464	6.71	3.8229	2.9807	4.638	2.0981	5.3108	18.3013	31.2837	17.347	3.112	5.6392	0.6335	2.1252	1.0666	7.7986	4.6307	0.5857	1.0418	1.4107
chr3	188030623	188030706	+	NM_005578	LPP	un-annotated TE exon	0	0	0	0	0	0	0	0	0	0	0	0	0	0	0	0	0	0	0	0	0	0	0	0	0	0
chr3	188477051	188477288	+	NM_005578	LPP	un-annotated TE exon	0	0	0	0	0	0	0	0.0777	0	0	0	0	0	0	0.2499	0.0451	0.2522	0	0	0	0.2593	0	0	0	0	0
chr3	189561986	189562201	+	NM_003722	TP63	un-annotated TE exon	0	0	0	0	0	0	0	0.0856	0	0	0	0	0	0	0	0	0	0	0	0	0	0.1523	0.1523	0	0	0.1763
chr3	193385160	193385244	+	NM_130834	OPA1	un-annotated TE exon	0	0	0	0	0.2122	0	0.2604	0	0.4337	0	0	0	0.1687	0	0	0.3791	0.1765	0.1399	0	0	0	0	0	0	0	0
chr3	193385160	193385244	+	NM_130832	OPA1	un-annotated TE exon	0	0	0	0	0.2122	0	0.2604	0	0.4337	0	0	0	0.1687	0	0	0.3791	0.1765	0.1399	0	0	0	0	0	0	0	0
chr3	193385160	193385244	+	NM_015560	OPA1	un-annotated TE exon	0	0	0	0	0.2122	0	0.2604	0	0.4337	0	0	0	0.1687	0	0	0.3791	0.1765	0.1399	0	0	0	0	0	0	0	0
chr3	193385160	193385244	+	NM_130833	OPA1	un-annotated TE exon	0	0	0	0	0.2122	0	0.2604	0	0.4337	0	0	0	0.1687	0	0	0.3791	0.1765	0.1399	0	0	0	0	0	0	0	0
chr3	193385160	193385244	+	NM_130831	OPA1	un-annotated TE exon	0	0	0	0	0.2122	0	0.2604	0	0.4337	0	0	0	0.1687	0	0	0.3791	0.1765	0.1399	0	0	0	0	0	0	0	0
chr3	193385160	193385244	+	NM_130837	OPA1	un-annotated TE exon	0	0	0	0	0.2122	0	0.2604	0	0.4337	0	0	0	0.1687	0	0	0.3791	0.1765	0.1399	0	0	0	0	0	0	0	0
chr3	193385160	193385244	+	NM_130836	OPA1	un-annotated TE exon	0	0	0	0	0.2122	0	0.2604	0	0.4337	0	0	0	0.1687	0	0	0.3791	0.1765	0.1399	0	0	0	0	0	0	0	0
chr3	193385160	193385244	+	NM_130835	OPA1	un-annotated TE exon	0	0	0	0	0.2122	0	0.2604	0	0.4337	0	0	0	0.1687	0	0	0.3791	0.1765	0.1399	0	0	0	0	0	0	0	0
chr3	9807809	9807897	-	NM_003656	CAMK1	un-annotated TE exon	3.2276	1.9478	2.7964	0.8368	0.8107	1.3512	2.2382	0.6232	0.4142	0	2.2761	2.4337	0.1611	0.5002	1.3367	1.4484	3.0346	1.4702	0	0.921	0.2311	1.8483	0.3697	0	2.3704	0.856
chr3	9841563	9841751	+	NM_005718	ARPC4	un-annotated TE exon	1.1622	0.7862	0.8104	0.7881	0.8589	0.8484	1.1711	0.9781	0.195	0.9463	0.9744	0.5289	0.8345	0.7655	0.8183	1.3073	1.032	1.007	0.2262	0	0.2177	0.1741	1.0445	0	0.2481	0.6046
chr3	9985586	9985779	+	NM_001031717	CRELD1	annotated TE exon	1.8291	1.2765	0.2961	0.8637	0.7438	5.1658	0.6845	0.6671	1.5202	1.8437	2.8478	2.5766	1.6261	2.0652	1.4104	4.7067	3.171	2.0234	3.0857	1.6902	0.8483	1.5263	1.696	1.2227	5.679	1.7671
chr3	10190388	10190498	+	NM_000551	VHL	un-annotated TE exon	0.4567	0.2231	0	0.3355	0.1625	0.1806	0	0.1665	0	0	0.1659	0	0.1292	0.4011	0.3215	0	0.6759	0.5358	0	0	0	0	0.5928	0	0.2112	0
chr3	10160590	10160654	+	NM_018462	C3orf10	un-annotated TE exon	1.8197	0.381	0.5891	0.5729	1.665	1.2334	0.3405	0.5688	0.5671	1.3757	0.2833	0.769	0	0.1712	0.3661	0.4958	0.4617	0.183	0	0	0	2.0246	0	0	0	0
chr3	10190388	10190498	+	NM_198156	VHL	un-annotated TE exon	0.4567	0.2231	0	0.3355	0.1625	0.1806	0	0.1665	0	0	0.1659	0	0.1292	0.4011	0.3215	0	0.6759	0.5358	0	0	0	0	0.5928	0	0.2112	0
chr3	12667826	12667918	-	NM_002880	RAF1	un-annotated TE exon	0	0	0.4117	0.4004	0.194	0.8621	0	0	0	0	0	0.1792	0.3084	0.359	0.5117	0.231	0	0.3837	0	0	0	0	0	0	0	0.4096
chr3	14170355	14170585	+	NM_024334	TMEM43	un-annotated TE exon	0.3657	1.1793	0.4973	0.6448	0.4685	0.0868	0.2874	0.4001	0.7979	0.9678	0.3986	0.7213	0.3104	0.0964	0.721	0.5115	1.1042	1.5448	0	0	0.089	0.1424	0.7122	0	0	0.4947
chr3	32191845	32191911	+	NM_015141	GPD1L	un-annotated TE exon	0	0	0	0	0.2692	0	0	0	0	0	0	0	0	0	0	0.481	0	0	0	0	0	0	0	0	0	0
chr3	38538334	38538420	+	NM_005107	EXOG	un-annotated TE exon	0	0.2847	0.6602	0.214	0	0	0	0	0	0	0.8467	0.1915	0	0	0	0.1235	0.6899	0.2735	0	0	0	0	0	0	0	0.4378
chr3	39544026	39544405	+	NM_182935	MOBP	un-annotated TE exon	0	0	0	0	0	0	0	0	0	0	0	0.0438	0	0	0	0	0	0	0	0	0	0	0	0	18.3827	0
chr3	40550147	40550265	+	NM_175888	ZNF620	un-annotated TE exon	0	0	0	0.1565	0.3032	0.3369	0.186	0	0	0	0.1548	0	0	0	0.1	0.4514	0	0.1	0	0	0	0	0	0	0	0
chr3	42830114	42830373	-	NM_014056	HIGD1A	un-annotated TE exon	0.5199	0.1905	0.5154	0.358	0.3469	0.6167	0.1703	0.4266	0.1418	0.6879	0.1417	0	0.1655	0.1712	0.4576	0.2066	0.1154	0.2288	0	0	0.0791	0.1265	0.6327	0	0.0902	0.1465
chr3	44923573	44923707	+	NM_003241	TGM4	un-annotated TE exon	0	0	0	0	0	0	0	0	0	0	0	0	0	0	0	0	0	0	0	0.3036	2.7427	2.6808	0.9749	0.5857	0	0
chr3	45654384	45654473	+	NM_014240	LIMD1	un-annotated TE exon	0	0	0	0.4137	0	0	0	0	0	0.4968	0.4092	0	0.1593	0	0.3966	0.2387	0	0.1322	0	0	0.2286	0	0	0.4393	0	0.4232
chr3	48585965	48586092	-	NM_004567	PFKFB4	un-annotated TE exon	0.264	0.7739	0	0.1455	0	0	0.1729	0.1444	0	0.3493	0.1439	1.8224	0.6721	0.0869	0.0929	0.3357	0.5861	0.2788	0	0.3202	0.6428	0	0	0	0	0
chr3	50244769	50244910	+	NM_006841	SLC38A3	un-annotated TE exon	0	0	0	0	0	0	0	0	0	0	0	0	0	0	0.0838	0	0	0.0838	0	0	0	0	0	0.2784	0.3302	0.5365
chr3	52005476	52005908	-	NM_032750	ABHD14B	annotated TE exon	2.5756	9.5514	2.2549	4.3858	2.9577	13.4701	5.316	4.483	2.2987	4.7499	9.6544	9.3121	2.285	2.853	1.676	2.5802	1.1435	0.934	3.6538	4.3542	4.3706	9.2698	11.702	3.926	2.2737	8.269
chr3	51936806	51936855	-	NM_152397	IQCF1	un-annotated TE exon	0	0	0	0	0	0	0	0	0	0	0	0	0	0	0	0	0	0	0	0	0	0	0	0	0	0
chr3	52781346	52781467	-	NM_003157	NEK4	un-annotated TE exon	0	0	0	0.1526	0	0.1643	0.1814	0	0	0	0	0	0	0.0912	0	0	0	0	0	0	0	0	0.2697	0	0	0
chr3	53271813	53271937	-	NM_001064	TKT	un-annotated TE exon	0.6759	0.7925	0.1532	0.1489	0.1443	0	0.7083	0.5916	0	0.3577	0	0	0.1147	0.2671	0.1903	0.1719	0	0	0	0	0	0.5264	0	0	0.5626	0
chr3	58301449	58301546	+	NM_007042	RPP14	un-annotated TE exon	0	0	0	0	0	0	0	0	0	0	0	0	0	0	0	0	0	0	0	0	0	0	0	0	0.2392	0
chr3	58486038	58486130	+	NM_153331	KCTD6	un-annotated TE exon	0	0	0	0	0	0	0.238	0	0	0.4808	0	0	0	0	0	0.1155	0	0	0	0	0	0	0	0	0	0
chr3	93782656	93782823	+	NM_022072	NSUN3	un-annotated TE exon	0.3017	0.2948	0.5698	0.6649	0.3221	0.1193	0.1317	0.4402	0.2194	0	0.3289	0.5951	0	0.0662	0.0708	0.0639	0	0.1416	0	0	0	0.1958	0.1958	0	0	0.4535
chr3	101501504	101501624	+	NM_145037	FAM55C	annotated TE exon	1.6758	3.8887	0.1582	0.9232	0.4472	0.6626	0	2.5973	0.6093	0.3695	2.4351	4.6818	0.237	0.4599	1.2782	1.1541	0.62	0.6882	0	0	0	0.2719	0.2719	0	1.3561	0
chr3	101501504	101501624	+	NM_001134456	FAM55C	annotated TE exon	1.6758	3.8887	0.1582	0.9232	0.4472	0.6626	0	2.5973	0.6093	0.3695	2.4351	4.6818	0.237	0.4599	1.2782	1.1541	0.62	0.6882	0	0	0	0.2719	0.2719	0	1.3561	0
chr3	107934125	107934235	-	NM_018010	IFT57	un-annotated TE exon	0	0	0.6899	0.1677	0	0	0	0.3331	0	0	0	0	0	0	0.2144	0.0968	0.4055	0.3215	0	0	0	0	0.2964	0	0	0
chr3	121387161	121387355	-	NM_004487	GOLGB1	un-annotated TE exon	0	0.127	0.1964	0.4774	0.555	0	0.1135	0	0	0	0	0	0.1471	0.2283	0.183	0.2204	0.3078	0.732	0.6578	0	0	0	0	0	0	0.1953
chr3	123699213	123699451	-	NM_017578	ROPN1	annotated TE exon	0	0	0	0	0	0	0	0	0	0	0	0	0	0	0	0	0.1256	0	0	0	0	0	0	0	0	0.1594
chr3	127398416	127398522	+	NM_172027	ABTB1	un-annotated TE exon	0.9475	0.9258	0	1.74	0.5057	0	0.2069	0.3455	0.3445	0.8357	0.3442	0.6229	1.2061	0.416	0.8895	0.6024	1.4023	0.4447	0	0	0.1922	0.3075	0.615	0.3695	7.6676	1.0679
chr3	127398416	127398522	+	NM_032548	ABTB1	un-annotated TE exon	0.9475	0.9258	0	1.74	0.5057	0	0.2069	0.3455	0.3445	0.8357	0.3442	0.6229	1.2061	0.416	0.8895	0.6024	1.4023	0.4447	0	0	0.1922	0.3075	0.615	0.3695	7.6676	1.0679
chr3	128617274	128617349	+	NM_014049	ACAD9	un-annotated TE exon	0	0	0	0	0	0	0	0	0	0	0	0	0	0	0	0	0	0	0	0	0	0	0	0	0.3084	0
chr3	128811343	128811436	-	NM_001204887	NA	annotated TE exon	0.3595	0	0	0	0	0	0	0.1967	0	0	0	0	0.1525	0	0.2531	0.2286	0	0.1265	0	0	0	0	0	0	0	0.4052
chr3	134204162	134204236	-	NM_015391	ANAPC13	un-annotated TE exon	5.8577	2.3114	6.892	2.9789	5.0506	2.4052	1.1804	0.986	0.983	2.9807	5.4019	2.6659	8.221	11.5744	8.0897	8.1642	5.2015	4.2823	7.4116	4.3719	1.3714	6.5801	2.1935	6.8526	3.7506	0
chr3	135978018	135978077	+	NM_001178014	NA	annotated TE exon	0	0	0	0	0	0	0	0	0	0	0	0	0	0	0	0	0	0	0	0	0	0	0	0	0	0
chr3	136005287	136005373	+	NM_000532	PCCB	un-annotated TE exon	0	0	0	0	0	0	0	0	0	0	0	0	0.4944	0	0.2735	0	0	0.2735	0	0	0	0	0.3782	0	0	0
chr3	137907297	137907372	+	NM_015396	ARMC8	annotated TE exon	2.8903	0	5.2899	1.2249	0.712	1.5824	0.8737	1.2162	1.9402	0	3.6347	0.2192	1.698	0.5857	1.2523	1.1308	0.5923	1.4086	0	0.5393	0.5413	0.4329	0.8659	0.5202	2.7759	0.5012
chr3	137907297	137907372	+	NM_014154	ARMC8	annotated TE exon	2.8903	0	5.2899	1.2249	0.712	1.5824	0.8737	1.2162	1.9402	0	3.6347	0.2192	1.698	0.5857	1.2523	1.1308	0.5923	1.4086	0	0.5393	0.5413	0.4329	0.8659	0.5202	2.7759	0.5012
chr3	138329446	138329879	+	NM_001033030	FAIM	annotated TE exon	0.1168	0.0571	0.5293	0.4719	0.7481	0.1847	0.204	0.5538	0.0849	0.103	0.0424	0.1536	0.4295	0.0256	0.3289	0.297	0.242	0.4659	0.0985	0.3778	0.2844	0.2274	0.3032	0.2733	0.4861	0
chr3	149468044	149468169	-	NM_016094	COMMD2	un-annotated TE exon	2.4139	0.5896	1.0636	0.2955	0.2863	1.2726	0.7026	0.7336	0	1.0645	0.2923	0.6612	1.0242	0.7066	0.2833	0.5968	0.3572	0.1888	0	0	0.4898	0.7833	0	0.3138	0	0.3023
chr3	150918696	150918784	-	NM_013308	GPR171	annotated TE exon	0	0	0	0	0	0	0	0	0	0	0	0	0	0	0.802	0.1207	0	0	0	0	0	0.7393	0	0	0	0
chr3	155521840	155521962	-	NM_173657	C3orf33	un-annotated TE exon	0	0	0	0	0	0	0	0	0	0	0	0	0	0	0.0967	0	0	0	0	0	0	0	0	0	0	0
chr3	155605221	155605320	+	NM_003875	GMPS	un-annotated TE exon	0.5069	0	0	0	0	0	0	0	0	0	0	0	0.1434	0.2226	0.7138	0.4297	0	0.2379	0	0	0.2057	0	0	0	0.2344	0
chr3	155608457	155608546	+	NM_003875	GMPS	un-annotated TE exon	0.1877	0.8255	1.0636	0	0	0	0	0	0	0	0	0.1851	0.1593	0.2473	1.3218	0.3581	0.1667	0.793	0	0	0	0	0	0	0	0
chr3	160807732	160807850	-	NM_033167	B3GALNT1	annotated TE exon	0	0.6243	0	1.8775	1.9705	0.3369	0.186	0	0	0	0	0	1.205	0	0.5998	0.0903	0.2522	0.2999	0	0	0	0.2765	0	0	2.3638	0
chr3	160807732	160807850	-	NM_001038628	B3GALNT1	annotated TE exon	0	0.6243	0	1.8775	1.9705	0.3369	0.186	0	0	0	0	0	1.205	0	0.5998	0.0903	0.2522	0.2999	0	0	0	0.2765	0	0	2.3638	0
chr3	179325546	179325600	+	NM_002492	NDUFB5	un-annotated TE exon	0	0	0	0	0	0	0.4024	0	0	0	0.3348	0	0.2607	0.4047	0	0	0	0	0	0	0	0	0	0.7188	0	0.6925
chr3	183727677	183727765	-	NM_005688	ABCC5	un-annotated TE exon	0	0.2783	0	0	0	0.2252	0	0	0	0	0	0	0	0	0.1337	0	0	0	0	0	0	0	0	0	0	0
chr3	190991175	190991353	-	NM_198152	UTS2D	un-annotated TE exon	0	0	0	0	0	0	0	0.1033	0	0	0	0	0	0	0	0	0	0	0	0	0	0	0	0	0	0
chr3	196032527	196032644	-	NM_152773	TCTEX1D2	un-annotated TE exon	0.2864	0	0	0	0	0.3397	0	0	0	0	0	0	0	0	0.1008	0.091	0.2543	0	0	0	0	0	0	0	0	0
chr3	196448048	196448227	+	NM_017861	PIGX	un-annotated TE exon	0	0	0	0.1034	0	0.1114	0	0	0	0	0	0	0	0	0.2644	0.1194	0	0.2643	0	0.2277	0.1143	0	0	0.2196	0	0
chr4	81341368	81341477	+	NM_152770	C4orf22	un-annotated TE exon	0	0	0	0	0	0	0	0	0	0	0	0	0	0	0	0	0	0	0	0	0	0	0	0	0	0
chr4	95577969	95578062	+	NM_006457	PDLIM5	un-annotated TE exon	0	0	0	0	0	0	0	0	0	0	0	0	0	0	0	0	0	0	0	0	0	0	0	0	0	0
chr4	1956264	1956412	+	NM_133330	WHSC1	un-annotated TE exon	0.2268	1.1635	0.1285	0.3749	0.2421	0.269	0.1485	0	0	0.9002	0.1236	0.6709	0.8661	0.6722	1.038	1.7303	0	0.3992	0	0	0	0	0	0	0.3146	0.2556
chr4	2855351	2855425	+	NM_014190	ADD1	un-annotated TE exon	0	0	0	0	0	0	0	0.2465	0	0	0	0	0	0	0	0	0	0	0	0	0	0	0	0	0	0.5079
chr4	2855351	2855425	+	NM_176801	ADD1	un-annotated TE exon	0	0	0	0	0	0	0	0.2465	0	0	0	0	0	0	0	0	0	0	0	0	0	0	0	0	0	0.5079
chr4	2855351	2855425	+	NM_014189	ADD1	un-annotated TE exon	0	0	0	0	0	0	0	0.2465	0	0	0	0	0	0	0	0	0	0	0	0	0	0	0	0	0	0.5079
chr4	2855351	2855425	+	NM_001119	ADD1	un-annotated TE exon	0	0	0	0	0	0	0	0.2465	0	0	0	0	0	0	0	0	0	0	0	0	0	0	0	0	0	0.5079
chr4	2472714	2472836	+	NM_001185009	NA	annotated TE exon	0.4121	0	0	0.4541	0.1466	0.163	0.1799	0.9018	0	0.727	0.2994	0.6773	0	0.0905	0.2902	0.262	0	0.0967	0.6953	0.3332	0.1672	0.2675	0	0	0	0
chr4	10037243	10037764	-	NM_001001290	SLC2A9	un-annotated TE exon	0.0324	0	0.0367	0	0.0346	0	0	0	0	0.257	0.0353	0	0	0	1.7093	0.1235	0	0.0456	0	0	0	0	0.063	0	0	0.1459
chr4	24912394	24912448	-	NM_173463	CCDC149	un-annotated TE exon	0	0	0	0	0.6559	0.3644	0	0	0	0	0	0	0	0.2023	0.2163	0	0	0	0	0	0	1.1964	0	0	0	0.6925
chr4	26883135	26883231	+	NM_020860	STIM2	un-annotated TE exon	0	0	0	0	0	0	0	0	0	0	0	0	0	0	0	0	0	0	0	0	0	0	0	0	0	0
chr4	26883135	26883231	+	NM_020860	STIM2	un-annotated TE exon	0	0	0	0	0	0	0	0	0	0	0	0	0	0	0	0	0	0	0	0	0	0	0	0	0	0
chr4	30989200	30989326	+	NM_032457	PCDH7	un-annotated TE exon	0	0	0	0	0	0	0	0	0	0	0	0	0	0	0	0.1692	0	0	0	0	0	0	0	0	0	0
chr4	39763498	39763564	+	NM_005339	UBE2K	un-annotated TE exon	0	0	0	0	0	0	0	0	0	0	0	0	0	0	0.5327	0.3207	0.2239	0	0	0	0	0	0	0	0	0
chr4	40236797	40236978	+	NM_004310	RHOH	un-annotated TE exon	0	0	0	0	0	0.1101	0	0	0	0.2457	0.1012	0	0	0	0	0	0	0	0	0	0	0	0.1808	0.2172	0	0.2093
chr4	40775073	40775255	+	NM_024677	NSUN7	un-annotated TE exon	0.4617	0.1353	0.2092	0.1017	0.4928	0.2191	0.1209	0	0	0	0	0	0.4701	0.1824	0.325	0.1174	0.082	0.13	0	0	0.2248	0.1798	0.899	0	0	0
chr4	40457492	40457612	-	NM_019027	RBM47	un-annotated TE exon	0	0	0	0	0	0	0	0	0	0	0	0	0.1185	0	0	0.0888	0	0	0	0	0	0	0	0	0	0
chr4	57270146	57270284	-	NM_002703	PPAT	un-annotated TE exon	0.2431	0.1782	0	0.5358	0	0	0	0.133	0	0	0.265	0	0.9284	0.1601	0.8559	0.9274	0	0.0856	0	0	0	0	0	0	0	0
chr4	89826837	89826869	-	NM_014883	FAM13A	un-annotated TE exon	0	0	0	0	0	0	0	0	0	0	0	0	0	0	0.3605	0	0	0	0	0	0	0	0	0	0	0
chr4	103833165	103833286	-	NM_139173	NHEDC1	un-annotated TE exon	0	0	0	0	0	0	0	0	0	0	0	0.1366	0	0	0	0	0	0	0	0	0	0	0	0	0	0
chr4	106355184	106355318	-	NM_176869	PPA2	un-annotated TE exon	0	0	0	0	0.1336	0.1485	0	0	0	0	0	0.1234	0.4249	0.0824	0	0.3979	0	0.0881	0	0.3036	0	0	0	0	0	0.2821
chr4	106355184	106355318	-	NM_176867	PPA2	un-annotated TE exon	0	0	0	0	0.1336	0.1485	0	0	0	0	0	0.1234	0.4249	0.0824	0	0.3979	0	0.0881	0	0.3036	0	0	0	0	0	0.2821
chr4	106355184	106355318	-	NM_006903	PPA2	un-annotated TE exon	0	0	0	0	0.1336	0.1485	0	0	0	0	0	0.1234	0.4249	0.0824	0	0.3979	0	0.0881	0	0.3036	0	0	0	0	0	0.2821
chr4	106355184	106355318	-	NM_176866	PPA2	un-annotated TE exon	0	0	0	0	0.1336	0.1485	0	0	0	0	0	0.1234	0.4249	0.0824	0	0.3979	0	0.0881	0	0.3036	0	0	0	0	0	0.2821
chr4	140038983	140039104	-	NM_201999	ELF2	un-annotated TE exon	0	0	0	0	0	0	0	0	0	0	0	0	0	0	0	0	0.123	0	0	0	0	0	0	0	0	0
chr4	144338586	144338703	+	NM_207123	GAB1	un-annotated TE exon	0	0	0	0	0	0	0	0	0	0	0	0	0	0.0943	0	0	0	0	0	0	0	0	0	0	0	0
chr4	145920409	145920446	-	NM_014885	ANAPC10	un-annotated TE exon	0	0	0	0	0	0.5275	0	0	0	0	0	0	0	0	0	0	0	0	0	0	0	0	0	0	0	0
chr4	153711911	153712027	+	NM_014447	ARFIP1	un-annotated TE exon	1.4442	0.635	0	0.7956	0.1542	0.6852	0.1892	0.632	0	0	0	0.1424	0.3677	0	0.1017	0.2754	0.2565	0	0	0	0	0	0.5624	0	0.2004	0
chr4	166145090	166145209	+	NM_007246	KLHL2	un-annotated TE exon	0	0	0	0	0	0	0	0.1541	0	0	0	0	0	0	0	0	0	0	0	0	0	0	0	0	0	0
chr4	2008725	2008926	-	NM_005663	WHSC2	un-annotated TE exon	0.4182	0.3678	0.7582	0.6452	0.1786	0.0992	0.3287	0.2746	0.1825	0.2213	0.0912	0.4949	0.213	0.3306	0.9423	1.17	0.0743	0.2944	0.2117	0	0	0.4886	0.4886	0	0.8123	0.1886
chr4	15643147	15643250	-	NR_036464	NA	annotated TE exon	0	0	0	0	0	0	0	0	0.3545	0	0	0	0	0	0.3432	0.4132	0	0	0	0	0	0	0	0	0	0
chr4	52898018	52898127	-	NM_000232	SGCB	un-annotated TE exon	0	0.6754	0	0	0.164	0	0	0.1681	0	0	0	0.1515	0	0.1012	1.0815	0.3906	0.1364	0.1081	0	0	0	0	0	0	0.6393	0
chr4	56282209	56282330	+	NM_018475	TMEM165	un-annotated TE exon	0	0	0	0.1526	0.1479	0.3286	0.3628	0.4546	0.9065	0.733	0.1509	0	0.9403	0.9122	1.7552	0.7925	0.4919	0.195	0.3505	0	0	0	0.8091	0.3241	1.1528	0
chr4	57851426	57851623	+	NM_000938	POLR2B	un-annotated TE exon	0.512	0.3752	0.0967	0.1881	0.1822	0.3037	0.1118	0.1867	0.1862	0.2258	0.558	0.5049	0.2897	0.2248	0.1202	0.0543	0.0758	0.0601	0	0	0	0.1662	0	0.7987	0.3552	0.1924
chr4	79492187	79492327	+	NM_005139	ANXA3	un-annotated TE exon	0	0	0.8147	0.132	0	0	0	0.3933	0	0	0	0	0.2034	0.0789	0.1687	0	0.1064	0.4218	0	0	0	0	0	0	0	0
chr4	99957194	99957240	+	NM_015143	METAP1	un-annotated TE exon	0	0	0.8147	0	0.3838	0	0.4709	0.3933	0	0.9513	0.3918	0.3545	1.8305	0.4736	0.2531	0.4571	0.9577	0	0	0.8721	0	0	1.4001	0	0.4987	0
chr4	99958918	99959092	+	NM_015143	METAP1	un-annotated TE exon	0.0966	0.4245	0.2188	0.2128	0.1031	0.1145	0.2529	0.3169	0	0	0.3157	0	0.8194	0.3816	0.2719	0.3069	0	0.068	0	0	0	0.376	0	0	0	0
chr4	104012777	104012894	-	NM_020139	BDH2	un-annotated TE exon	0.2864	0	0	0	0	0	0	0	0	0	0.1561	0	0	0	0.1008	0.091	0.1272	0	0	0	0	0	0	0	0	0
chr4	121959117	121959336	-	NM_024574	C4orf31	un-annotated TE exon	0	0	0	0	0	0	0	0	0	0	0	0	0	0	0	0	0	0	0	0	0	0	0	0	0	0
chr4	122609683	122609751	-	NM_001154	ANXA5	un-annotated TE exon	0	0	0	0	0	0	0	0	0	0	0	0	0.4156	0.1613	0	0	0	0	0	0	0	0	0	0	0	0
chr4	122737299	122737349	+	NM_001034194	EXOSC9	annotated TE exon	1.3253	1.9424	3.3785	0	0	1.179	0.868	0	2.1685	0.8767	2.5276	1.3068	2.2493	2.6186	1.3996	0.4213	1.471	0	0.8384	0	0.4033	0	0	0	0.9193	0
chr4	140592644	140592763	+	NM_002413	MGST2	un-annotated TE exon	0	0	0	0	0	0	0	0	0	0.3726	0	0	0	0	0	0	0.125	0	0.3563	0	0	0	0	0.3295	0.1953	0
chr4	154609069	154609199	+	NM_003264	TLR2	annotated TE exon	0	0.7562	0.1461	0.1421	0	0	0	1.2701	0	1.7065	0	0	0.4378	0.085	0	0.082	0	0	0	0	0	0.2511	0.5023	0	0.1789	0.2908
chr4	159602723	159602766	+	NM_004453	ETFDH	un-annotated TE exon	0	0	0	0	0	0	0	0	0	0	0	0.3787	0	0	0.2704	0	0	0	0	0	0	0	0	0	0	0
chr4	188920262	188920429	+	NM_174900	ZFP42	un-annotated TE exon	0	0	5.4699	0	0	0	0	0	0	0	0	0	0	0.1325	0	0	0	0	0	0	0	0	0	0	0	0
chr5	31515561	31515671	-	NM_013235	RNASEN	annotated TE exon	10.8082	3.1235	4.8293	4.0255	2.1125	1.9863	1.994	1.9986	0.3321	0.4028	1.3273	0.6004	4.0046	6.2163	1.0718	2.8066	1.4869	1.9289	1.5409	1.477	0.556	0.5928	0.5928	0.3562	0.2112	0
chr5	31527611	31527687	-	NM_013235	RNASEN	un-annotated TE exon	0	0	0	0	0	0	0	0	0.4788	0	0	0	0.1862	1.3008	0	0	0.1949	0.1545	0	0	0	0	0	0	0.3044	0.4947
chr5	66212811	66212846	+	NM_198828	MAST4	annotated TE exon	0	0	0	0	0	0	0	0	0	0	0	0	0	0	0	0	0	0	0	0	0	0	0	0	0	0
chr5	93330151	93330209	-	NM_032042	FAM172A	un-annotated TE exon	0	0	0	0	0	0	0	0.3133	0	0.7578	0	0	0	0	0	0.1821	0	0	0	0	0	0	0	0	0	0
chr5	93392392	93392908	-	NM_032042	FAM172A	un-annotated TE exon	0.098	0.5269	0.1852	0.108	0.0698	0.1938	0.0428	0.0715	0.1426	0	0.2137	0.1289	0.1109	0.1507	0.1841	0.2909	0.1161	0.138	0	0	0	0.3182	0	0	0	0.221
chr5	137355570	137355666	-	NM_016603	FAM13B	un-annotated TE exon	0	0	0	1.7275	0	0	0.4564	0.5718	0	0	0	0	0.4435	0.2295	0	0.2215	0.1547	0.1226	0	0	0	0	0.3392	0	0	0
chr5	36063018	36063135	-	NM_174914	UGT3A2	un-annotated TE exon	0	0	0	0	0	0	0	0	0	0	0	0.1412	0	0	0	0	0	0	0	0	0	0	0	0	0	0
chr5	38305534	38305719	+	NM_152403	EGFLAM	un-annotated TE exon	0	0	0	0	0	0	0	0	0	0	0	0	0	0	0	0	0	0	0	0	0	0	0	0	0	0
chr5	52869438	52869561	+	NM_002495	NDUFS4	un-annotated TE exon	0	0	0	0	0	0	0	0	0	0	0	0	0.2313	0.0898	0.1919	0.1733	0.121	0.0959	0	0	0	0	0	0	0	0
chr5	55410030	55410127	-	NM_024669	ANKRD55	un-annotated TE exon	0	0	0	0	0	0	0	0	0	0	0	0	0	0	0	0	0	0	0	0	0	0	0	0	0	0.3887
chr5	60379070	60379156	+	NM_174889	NDUFAF2	un-annotated TE exon	0	0.2847	0	0	0	0	0	0	0	0	0	0	0	0	0.1367	0	0	0	0	0	0	0	0	0	0	0
chr5	63513188	63513223	+	NM_001113561	RNF180	annotated TE exon	0	0	0	0	0	0	0	0	0	0	0	0	0	0	0	0.2984	0	0	0	0	0	0	0	0	0	0
chr5	66212811	66212846	+	NM_015183	MAST4	annotated TE exon	0	0	0	0	0	0	0	0	0	0	0	0	0	0	0	0	0	0	0	0	0	0	0	0	0	0
chr5	81272012	81272146	+	NM_001131028	ATG10	annotated TE exon	0.3755	0	0	0	0.1336	0.2969	0.8197	0	0	0	0	0.1234	0	0.1649	0	0	0.3334	0	0	0	0	0.2437	0	0	0	0
chr5	87517118	87517288	-	NM_153354	TMEM161B	un-annotated TE exon	0	0	0.112	0.1089	0	0.1172	0.1294	0.1081	0	0	0	0	0.0839	0	0.1391	0.0628	0	0.1391	0	0	0	0	0	0	0	0.2227
chr5	94741825	94742012	+	NM_152548	FAM81B	un-annotated TE exon	0	0	0	0	0	0	0	0	0	0	0	0	0	0	0	0	0	0	0	0	0	0	0	0	0	0
chr5	102323222	102323275	+	NM_138766	PAM	un-annotated TE exon	0	1.3758	0	0	0	0	0.4099	0.6847	0	0.828	0.341	0.3086	0	1.0305	0	0.5968	0	0	0	0	0	1.8278	0	0	0	0
chr5	102323222	102323275	+	NM_000919	PAM	un-annotated TE exon	0	1.3758	0	0	0	0	0.4099	0.6847	0	0.828	0.341	0.3086	0	1.0305	0	0.5968	0	0	0	0	0	1.8278	0	0	0	0
chr5	102471697	102471818	+	NM_015216	PPIP5K2	un-annotated TE exon	0	0	0	0.4578	0	0	0	0	0.3022	0	0	0	0.2351	0.1824	0.0975	0.1761	0	0	0	0	0	0	0	0	0	0
chr5	102323222	102323275	+	NM_138822	PAM	un-annotated TE exon	0	1.3758	0	0	0	0	0.4099	0.6847	0	0.828	0.341	0.3086	0	1.0305	0	0.5968	0	0	0	0	0	1.8278	0	0	0	0
chr5	102323222	102323275	+	NM_138821	PAM	un-annotated TE exon	0	1.3758	0	0	0	0	0.4099	0.6847	0	0.828	0.341	0.3086	0	1.0305	0	0.5968	0	0	0	0	0	1.8278	0	0	0	0
chr5	112316739	112316868	+	NM_152624	DCP2	un-annotated TE exon	0.26	0.381	1.0309	0.5729	0.1388	1.0792	0.5108	0.4266	0	0	0.9916	1.2817	0.3309	0	0.3661	0.4958	0.3463	0.366	0	0	0	0.2531	0.5062	0	0	0
chr5	126281987	126282056	-	NM_178450	2013-03-03	un-annotated TE exon	0	0	0	0	0	0	0	0	0	0	0	0	0	0	0.17	0	0.2143	0	0	0	0	0	0	0	0	0
chr5	132239553	132239872	-	NM_014423	AFF4	un-annotated TE exon	0	0	0	0	0	0	0	0	0	0	0.0575	0	1.0306	0.3826	0.1487	0.3021	0.0938	0.1487	0	0	0	0	0.1028	0.2471	0.0733	0.2381
chr5	133967767	133967885	-	NM_001033503	SAR1B	annotated TE exon	0	0	0.1609	0.3129	0	0.1684	0.186	0.3107	0.3098	0	0.1548	0	0	0.0935	0	0	0	0.1	0	0	0	0	0	0	0.197	0
chr5	137508409	137508540	-	NM_139199	BRD8	un-annotated TE exon	0.128	0	0.145	0.5642	0.41	0	0.3354	0.1401	0	0	0.1395	0	0.7604	0.2529	0.0901	0.4883	0.2273	0	0	0.3105	0	0	0.2493	0.599	0.3552	0.2886
chr5	137508409	137508540	-	NM_006696	BRD8	un-annotated TE exon	0.128	0	0.145	0.5642	0.41	0	0.3354	0.1401	0	0	0.1395	0	0.7604	0.2529	0.0901	0.4883	0.2273	0	0	0.3105	0	0	0.2493	0.599	0.3552	0.2886
chr5	156751779	156751908	+	NM_014376	CYFIP2	un-annotated TE exon	0	0	0	0	0	0	0	0	0	0	0	0	0	0	0	0.0826	0	0	0	0	0	0	0	0	0.3606	0
chr5	171472430	171472484	-	NM_005990	STK10	un-annotated TE exon	0	0	0	0	0	0	0	0	0	0	0	0	0.5214	0.2023	0	0	0	0	0	0	0	0	0	0	0	0
chr5	176614127	176614481	+	NM_172349	NSD1	un-annotated TE exon	0	0	0	0	0	0	0	0.0521	0	0	0.0519	0.0469	0.1212	0.0627	0.3016	0.2118	0.0845	0.1675	0	0	0	0	0	0.1114	0	0
chr5	176614127	176614481	+	NM_172349	NSD1	un-annotated TE exon	0	0	0	0	0	0	0	0.0521	0	0	0.0519	0.0469	0.1212	0.0627	0.3016	0.2118	0.0845	0.1675	0	0	0	0	0	0.1114	0	0
chr5	176614127	176614481	+	NM_022455	NSD1	un-annotated TE exon	0	0	0	0	0	0	0	0.0521	0	0	0.0519	0.0469	0.1212	0.0627	0.3016	0.2118	0.0845	0.1675	0	0	0	0	0	0.1114	0	0
chr5	176614127	176614481	+	NM_022455	NSD1	un-annotated TE exon	0	0	0	0	0	0	0	0.0521	0	0	0.0519	0.0469	0.1212	0.0627	0.3016	0.2118	0.0845	0.1675	0	0	0	0	0	0.1114	0	0
chr5	176346171	176346252	-	NM_016290	UIMC1	un-annotated TE exon	0	0	0	0	0	0	0	0.2254	0	0	0	0.4064	0	0.2714	0.5803	0.262	0	0.4352	0	0	0	0.4012	0	0	0	0
chr5	177989175	177989239	-	NM_173465	COL23A1	un-annotated TE exon	0	0	0	0	0	0	0	0	0	0	0	0	0	0	0.183	0	0	0	0	0	0	0	0	0	0	0
chr5	868722	868919	-	NM_023924	BRD9	un-annotated TE exon	1.3654	0.2502	1.1603	1.2224	1.4576	1.1135	0.6707	0.2801	0.5585	0.2258	0.7441	1.0098	1.8829	1.5738	1.7424	1.0851	0.682	1.8624	0	0	0.2078	0.1662	0	0.3993	0.9471	0
chr5	869153	869234	-	NM_023924	BRD9	un-annotated TE exon	1.2364	0.302	0.2335	0.4541	0.22	0.4889	0	0	0	0.5453	0	0	1.3989	1.0858	1.1606	2.7511	0	1.1605	0	0	0	0	0	0	0	0
chr5	868722	868919	-	NM_001009877	BRD9	un-annotated TE exon	1.3654	0.2502	1.1603	1.2224	1.4576	1.1135	0.6707	0.2801	0.5585	0.2258	0.7441	1.0098	1.8829	1.5738	1.7424	1.0851	0.682	1.8624	0	0	0.2078	0.1662	0	0.3993	0.9471	0
chr5	869153	869234	-	NM_001009877	BRD9	un-annotated TE exon	1.2364	0.302	0.2335	0.4541	0.22	0.4889	0	0	0	0.5453	0	0	1.3989	1.0858	1.1606	2.7511	0	1.1605	0	0	0	0	0	0	0	0
chr5	32594677	32594978	+	NM_006713	SUB1	un-annotated TE exon	0.6155	0.82	0.0634	0.3699	0.3584	0.2655	0.1466	0.1224	0	0.148	0.2439	0.6621	0.3798	0.4054	0.0788	0.3913	0	0.4727	0.1416	0	0	0	0.2179	0.1309	0.1552	0.3784
chr5	41928620	41928793	+	NM_033484	FBXO4	un-annotated TE exon	0.3884	0	0	0.321	0.1037	0	0.1272	0	0	0	0.2117	0	0.2472	0.4477	0.0684	0.247	0.0862	0.0684	0	0	0	0.3782	0	0	0	0
chr5	41928620	41928793	+	NM_012176	FBXO4	un-annotated TE exon	0.3884	0	0	0.321	0.1037	0	0.1272	0	0	0	0.2117	0	0.2472	0.4477	0.0684	0.247	0.0862	0.0684	0	0	0	0.3782	0	0	0	0
chr5	42810793	42810880	-	NM_001093726	SEPP1	annotated TE exon	0	0	0	0	0.205	1.1388	0	0.2101	0.4189	0	0	0	0	0	0	0	0	0	0.4859	0	0	0.3739	0	0.4493	0	1.7314
chr5	43476216	43476591	-	NM_022483	C5orf28	un-annotated TE exon	1.2134	1.7783	1.3238	0.9903	2.8784	1.5459	1.0007	1.2292	1.0785	1.308	1.6163	0.842	3.0127	4.8246	1.139	0.9428	1.0375	3.7331	1.5921	0.7631	0.6565	0.6125	1.0501	1.5772	0.0623	0.6078
chr5	64050450	64050597	-	NM_173829	SFRS12IP1	un-annotated TE exon	0.3425	0.3347	0	0.1258	0	0	0	0.2498	0	0	0	0.1126	0.1938	0.1504	0.0804	0.0726	0.2028	0	0	0	0	0	0.2223	0	0	0
chr5	69372846	69372956	+	NM_022877	SMN2	un-annotated TE exon	0	0	0	0	0	0	0	0	0	1.2084	0	0	0	0	0.1072	0.1936	1.2166	0.2143	0	0	0	0	0	0	0	0
chr5	69372846	69372956	+	NM_017411	SMN2	un-annotated TE exon	0	0	0	0	0	0	0	0	0	1.2084	0	0	0	0	0.1072	0.1936	1.2166	0.2143	0	0	0	0	0	0	0	0
chr5	69372846	69372956	+	NM_022876	SMN2	un-annotated TE exon	0	0	0	0	0	0	0	0	0	1.2084	0	0	0	0	0.1072	0.1936	1.2166	0.2143	0	0	0	0	0	0	0	0
chr5	69372846	69372956	+	NM_022875	SMN2	un-annotated TE exon	0	0	0	0	0	0	0	0	0	1.2084	0	0	0	0	0.1072	0.1936	1.2166	0.2143	0	0	0	0	0	0	0	0
chr5	69372846	69372956	+	NM_022877	SMN2	un-annotated TE exon	0	0	0	0	0	0	0	0	0	0	0	0	0	0	0	0	0	0	0	0	0	0	0	0	0	0
chr5	69372846	69372956	+	NM_022875	SMN2	un-annotated TE exon	0	0	0	0	0	0	0	0	0	0	0	0	0	0	0	0	0	0	0	0	0	0	0	0	0	0
chr5	69372846	69372956	+	NM_017411	SMN2	un-annotated TE exon	0	0	0	0	0	0	0	0	0	0	0	0	0	0	0	0	0	0	0	0	0	0	0	0	0	0
chr5	69372846	69372956	+	NM_022876	SMN2	un-annotated TE exon	0	0	0	0	0	0	0	0	0	0	0	0	0	0	0	0	0	0	0	0	0	0	0	0	0	0
chr5	69713649	69713746	+	NM_001515	GTF2H2	un-annotated TE exon	0	0	0	0	0	0	0	0	0	0	0	0	0	0	0	0	0	0	0	0	0	0	0	0	0	0
chr5	74068138	74068246	+	NM_014886	NSA2	un-annotated TE exon	0	0.4544	0.3513	1.1957	0.331	0.7355	0.2031	0.5088	0.3382	1.2306	0.5069	1.3757	0	0.1021	0.4366	0.3942	0.5506	0	0.7846	0	0.3774	0.3018	0.3019	0.7254	1.2903	0.3494
chr5	94849152	94849349	-	NM_014639	TTC37	un-annotated TE exon	2.0482	4.1275	2.9974	1.6926	1.4576	3.1381	3.5771	1.9607	1.1171	1.3549	3.5343	4.3758	1.0139	0.4497	1.6824	4.4489	1.4398	1.3818	1.0798	0.828	1.1428	0.6647	1.9941	1.3977	1.5391	0.7695
chr5	96140524	96140643	-	NM_016442	ERAP1	un-annotated TE exon	0	0	0	0	0	0	0	0	0	0	0	0	0	0	0	0.0895	0	0	0	0	0	0	0	0	0.1953	0
chr5	108719104	108719221	-	NM_014819	PJA2	annotated TE exon	10.883	22.8762	11.0325	14.358	10.089	25.6484	12.0044	11.7501	5.3109	7.1992	8.1154	11.1549	1.8228	3.0181	2.9237	6.6457	1.2715	1.2097	0.3624	2.7788	0.3486	10.595	10.5957	1.6752	23.0437	3.228
chr5	130496349	130496537	-	NR_024610	HINT1	annotated TE exon	1.3411	4.4551	2.5324	1.7732	1.0498	0.7423	0.9369	1.565	1.5604	3.785	2.4359	1.2342	2.8071	1.2366	2.9584	1.6483	1.8259	1.5105	0.905	0	0.2177	0.6963	2.4372	0.2092	0.3721	3.8292
chr5	130497977	130498170	-	NM_005340	HINT1	un-annotated TE exon	0.9581	3.1914	3.6513	0.7678	0.5579	1.2398	0.5704	1.8106	0.38	1.3828	1.7087	1.2024	1.5522	1.1473	2.5142	0.9967	2.4749	0.981	0	0.2113	0.106	0.5088	1.1872	0	0.9666	2.3561
chr5	130497977	130498170	-	NM_005340	HINT1	un-annotated TE exon	0.9581	3.1914	3.6513	0.7678	0.5579	1.2398	0.5704	1.8106	0.38	1.3828	1.7087	1.2024	1.5522	1.1473	2.5142	0.9967	2.4749	0.981	0	0.2113	0.106	0.5088	1.1872	0	0.9666	2.3561
chr5	138615624	138615747	+	NM_199189	MATR3	un-annotated TE exon	0.8176	4.1941	4.1686	0.9009	0.4364	0.8082	0.8925	0.2982	5.3512	1.0817	5.6435	4.0311	2.544	4.9363	6.0443	12.9949	7.2601	2.8779	0.6897	0.3305	0.1659	0.5307	0	0	0.3781	0.3072
chr5	140028468	140028565	+	NM_006083	IK	un-annotated TE exon	0	0	0.1954	0	0	0	0	0	0	0	0	0	0	0	0	0	0	0	0	0	0	0	0	0	0	0
chr5	145519179	145519266	-	NM_020117	LARS	un-annotated TE exon	0	0	0	0.2116	0.205	0	0	0	0	0	0	0	0.1629	0	0.4056	0.6104	0.682	0	0	0	0	0	0	0	0	0
chr5	179131156	179131431	+	NM_001746	CANX	un-annotated TE exon	0.2449	0.0897	0.0694	0.1349	0.1307	0.0726	0.0802	0.067	0	0	0.1334	0.1207	0.8312	0.0806	0.0862	0.0389	0.1631	0	0	0	0	0.1192	0	0	0.1699	0.138
chr5	180667216	180667327	-	NM_006098	GNB2L1	un-annotated TE exon	0.3017	0.2211	0.1709	0.1662	0.1611	0.179	0.1976	0.4952	0	0	0	0	0.128	0	0.1062	0.0959	0	0	0	0	0	0.2938	0.2938	0.353	0	0
chr6	44922962	44923205	-	NM_003599	SUPT3H	un-annotated TE exon	0	0	0	0	0	0	0	0	0	0	0	0	0.0588	0	0	0	0	0	0	0	0	0	0	0	0	0
chr6	44922962	44923205	-	NM_181356	SUPT3H	un-annotated TE exon	0	0	0	0	0	0	0	0	0	0	0	0	0.0588	0	0	0	0	0	0	0	0	0	0	0	0	0
chr6	76487170	76487287	+	NM_004999	MYO6	un-annotated TE exon	0	0	0	0.1578	0.4586	0	0	0.1567	0	0	0	0	0.1215	0.5659	0.2016	0.091	0	0	0	0	0	0	0	0.335	0	0.3228
chr6	3432328	3432572	-	NM_021945	SLC22A23	annotated TE exon	0	0	0	0	0	0	0	0	0	0	0	0	0	0	0	0	0	0	0	0	0.084	0	0	0	0	0
chr6	16252515	16252633	+	NM_006877	GMPR	un-annotated TE exon	0	0	0	0	0	0	0	0	0	0	0	0	0	0	0	0	0	0	0	0	0	0.2765	0	0	0	0
chr6	20445192	20445344	+	NM_001949	E2F3	un-annotated TE exon	0	0	0	0.1217	0	0	0.1447	0	0.2409	0	0	0	0.1874	0.3637	0.3888	0.1404	0.0981	0	0	0	0	0.4301	0	0	0	0
chr6	24512058	24512096	+	NM_170740	ALDH5A1	annotated TE exon	0	0	0	0	0	0	0	0	0	0	0	0	0	0	0	0	0	0	0	0	0	0	0	0	0	0
chr6	35787475	35787597	+	NM_182548	LHFPL5	un-annotated TE exon	0	0	0	0	0	0	0	0	0	0	0	0	0	0	0	0	0	0	0	0	0	0	0	0	0	0
chr6	36420341	36420457	+	NM_173562	KCTD20	un-annotated TE exon	0.1444	0.2117	0.3273	0.1591	0	0	0	0.316	0	0	0	0	0.2451	0.4756	0	0.1836	0.513	0.305	0	0	0	0	0.2812	0	0.2004	0
chr6	37971467	37971559	+	NM_021943	ZFAND3	un-annotated TE exon	0	0	0.2059	0	0.194	0	0	0	0	0	0	0	0.1542	0	0.1279	0	0	0.2558	0	0	0	0	0	0	0	0
chr6	39314252	39314302	-	NM_145027	KIF6	annotated TE exon	0	0	0	0	0	0	0	0	0	0	0	0.3267	0	0	0	0	0	0	0	0	0	0	0	0	0	0
chr6	39686198	39686353	-	NM_145027	KIF6	un-annotated TE exon	0	0	0	0.1193	0.1156	0.1285	0	0	0	0	0	0	0	0	0	0	0	0	0.2741	0	0	0	0	0	0	0
chr6	52294767	52294804	+	NM_018100	EFHC1	un-annotated TE exon	0	0	0	0	0	0	0	0	0	1.1766	0	0	0.3773	0	0	0	0	0	0	0	0	0	0	0	0	0
chr6	52933476	52933610	+	NM_033481	FBXO9	un-annotated TE exon	0	0	0	0	0	0.1485	0	0	0	0	0	0	0	0	0	0	0	0	0	0.3036	0.1524	0	0	0	0.1736	0
chr6	52933476	52933610	+	NM_033480	FBXO9	un-annotated TE exon	0	0	0	0	0	0.1485	0	0	0	0	0	0	0	0	0	0	0	0	0	0.3036	0.1524	0	0	0	0.1736	0
chr6	71128078	71128195	+	NM_020819	FAM135A	un-annotated TE exon	0	0	0	0	0	0	0	0	0	0	0.1561	0	0	0	0	0	0	0.1008	0	0	0	0	0.5577	0	0.596	0
chr6	74196321	74196484	+	NM_012123	MTO1	un-annotated TE exon	0	0.151	0.1167	0	0	0	0.135	0.1127	0	0	0	0	0	0.2714	0	0.131	0	0.0725	0	0	0.1254	0	0.2006	0.2411	0	0
chr6	74196321	74196484	+	NM_133645	MTO1	un-annotated TE exon	0	0.151	0.1167	0	0	0	0.135	0.1127	0	0	0	0	0	0.2714	0	0.131	0	0.0725	0	0	0.1254	0	0.2006	0.2411	0	0
chr6	83772872	83772964	-	NM_198920	UBE2CBP	un-annotated TE exon	0	0.2663	0.2059	0	0	0	0	0.3976	0	0	0	0	0	0	0	0	0	0	0	0	0	0.3538	0	0	0	0
chr6	84091987	84092040	-	NM_002395	ME1	un-annotated TE exon	0	0	0	0	0	0	0	0	0	0	0	0	0	0	0.4406	0	0	0	0	0	0	0	0	0	0	0
chr6	88205560	88205689	+	NM_006416	SLC35A1	un-annotated TE exon	0	0	0	0	0	0	0	0	0	0	0	0	0	0	0.0915	0	0	0	0	0	0	0	0	0	0.1803	0
chr6	89507924	89508016	-	NM_003800	RNGTT	un-annotated TE exon	0	0	0	0	0	0	0	0	0	0	0	0	0	0	0.2558	0	0	0	0	0	0	0	0	0	0	0
chr6	109411798	109411862	-	NM_014454	SESN1	un-annotated TE exon	0.26	0	0	0	0	0	0	0	0	0	0	0	0	0	0	0	0	0	0	0	0	0	0	0	0	0
chr6	110774731	110774847	-	NM_033125	SLC22A16	un-annotated TE exon	0	0	0	0	0	0	0	0	0	0	0	0	0	0	0	0	0	0	0	0	0	0.5624	0	0	0	0
chr6	111781514	111781609	-	NM_002912	REV3L	un-annotated TE exon	0	0	0	0	0	0	0	0	0	0	0	0.1736	0.1494	0	0.9914	0.5595	0.1563	0	0	0	0	0	0.3427	0	0	0.3968
chr6	126107744	126107883	+	NM_181782	NCOA7	un-annotated TE exon	0	0	0	0	0	0	0	0	0	0	0	0	0	0	0	0	0	0	0	0	0	0	0	0	0	0
chr6	126117826	126117943	+	NM_001199620	NA	annotated TE exon	0	0	0	0	0	0	0	0.1567	0	0	0	0.1412	0	0	0	0	0	0	0	0	0	0	0	0	0	0
chr6	127634425	127634736	-	NM_018479	ECHDC1	un-annotated TE exon	0	0	0	0.0597	0.0578	0	0.1419	0.0593	0	0	0.059	0	0.1379	0	0.1907	0.1033	0.0962	0.1144	0	0	0	0.1054	0.1055	0	0.1503	0
chr6	127647641	127647719	-	NM_018479	ECHDC1	un-annotated TE exon	0	0	0.2423	0	0	0	0	0	0	0.566	0	0	0.5445	0.1409	0.1506	0.4079	0.1899	0.1506	0	0	0	0	0	0	0	0
chr6	130370796	130370975	+	NM_001007102	L3MBTL3	un-annotated TE exon	0	0.1376	0	0	0	2.3384	0	0.2054	0.2048	0.4968	0	0.0926	0.0797	0.371	0.2644	0.2387	0	0.0661	0	0	0	0.5483	0	0	0	0.2116
chr6	130370796	130370975	+	NM_032438	L3MBTL3	un-annotated TE exon	0	0.1376	0	0	0	2.3384	0	0.2054	0.2048	0.4968	0	0.0926	0.0797	0.371	0.2644	0.2387	0	0.0661	0	0	0	0.5483	0	0	0	0.2116
chr6	131959587	131959716	+	NM_005021	ENPP3	un-annotated TE exon	0	0	0	0	0.1388	0	0	0	0	0	0	0	0	0	0	0	0	0	0	0	0	0	0.2531	0	0.1803	0
chr6	133684307	133684547	+	NM_004100	EYA4	un-annotated TE exon	0	0	0	0	0	0	0	0	0	0	0	0	0	0	0	0	0.0623	0.0494	0	0	0	0	0	0	0	0
chr6	133684307	133684547	+	NM_172105	EYA4	un-annotated TE exon	0	0	0	0	0	0	0	0	0	0	0	0	0	0	0	0	0.0623	0.0494	0	0	0	0	0	0	0	0
chr6	146003545	146003795	-	NM_005670	EPM2A	un-annotated TE exon	0	0	0	0	0	0	0	0	0	0	0	0	0	0	0.0474	0	0	0	0	0	0	0	0	0	0	0
chr6	158422614	158422733	+	NM_003898	SYNJ2	un-annotated TE exon	0	0	0	0	0	0	0.3689	0	0	0	0	0	0	0	0	0	0.125	0	0	0	0	0	0	0	0	0
chr6	2898160	2898303	-	NM_004155	SERPINB9	un-annotated TE exon	0	0.172	0	0	0	0	0	0	0	0	0	1.1571	0.3983	0	0	0	0	0	0	0	0	0	0	0	0.3256	0.529
chr6	8095611	8095728	-	NM_004280	EEF1E1	un-annotated TE exon	0	0.2099	0	0	0	0	0	0	0	0	0	0	0	0.1886	0	0.091	0	0	0	0	0	0	0	0	0	0
chr6	8424692	8424786	-	NM_015948	SLC35B3	un-annotated TE exon	0.1779	0	0	0	0	0	0	0.1946	0	0	0	0	0	0.1171	0	0	0.3159	0.3756	0	0	0	0	0	0	0	0
chr6	10704277	10704279	+	NM_017906	PAK1IP1	un-annotated TE exon	0	0	0	0	0	0	0	0	0	0	0	0	0	0	0	0	0	0	0	0	0	0	0	0	0	0
chr6	10724723	10724866	+	NM_016462	TMEM14C	un-annotated TE exon	9.6221	12.5545	16.8845	15.7737	9.2695	7.2378	3.6889	12.8381	11.52	5.2783	9.2078	9.0251	9.7585	5.0236	1.4045	5.0728	5.1056	7.1867	5.3449	5.408	2.5713	14.1654	31.0744	15.649	9.1159	6.8774
chr6	11103872	11103995	-	NM_207582	HERV-FRD	un-annotated TE exon	0	0	0	0.1501	0	0	0	0	0	0	0	0	0.2313	0.0898	0.2878	0.0866	0.121	0.0959	0	0	0	0	0	0	0	0.3072
chr6	13597963	13598096	+	NM_031244	SIRT5	un-annotated TE exon	0	0	0	0	0	0	0	0	0.2751	0	0	0	0	0	0	0.1603	0.2239	0.1775	0	0	0	0.2455	0	0	0	0
chr6	13597963	13598096	+	NM_012241	SIRT5	un-annotated TE exon	0	0	0	0	0	0	0	0	0.2751	0	0	0	0	0	0	0.1603	0.2239	0.1775	0	0	0	0.2455	0	0	0	0
chr6	25965061	25965182	+	NM_006355	TRIM38	un-annotated TE exon	0	0.203	0.4708	0	0	0	0.1814	0	0	0	0	0.1366	0.1175	0	0.0975	0	0	0	0	0	0	0	0.2697	0	0	0
chr6	33243277	33243434	+	NM_022551	RPS18	un-annotated TE exon	0.8556	0.4702	1.9387	1.0605	1.1416	1.3954	0.7004	0.468	1.1666	0.8489	1.7483	1.16	0.0908	0.9157	0.5271	1.0878	0.5698	0	0	0	0.5208	0.8329	1.0412	0.5004	0.2967	0
chr6	34845843	34846497	-	NM_005643	TAF11	un-annotated TE exon	10.3705	6.2763	19.8461	15.463	10.5473	13.4641	10.0697	7.1407	4.2211	8.6691	7.0851	5.8507	7.4432	10.5005	3.3601	5.8222	5.4977	5.8114	2.4807	3.1913	2.4496	9.3929	8.6902	2.1125	4.0082	1.919
chr6	41885533	41885654	-	NM_004275	MED20	un-annotated TE exon	0	0	0	0.1526	0.1479	0.1643	0	0.1515	0	0	0	0	0.1175	0	0	0	0	0	0	0	0	0	0	0	0	0
chr6	52130033	52130183	-	NM_002388	MCM3	un-annotated TE exon	0.6714	2.6241	6.3393	1.7262	1.0751	2.9202	1.4658	0.7346	0.4883	0.2961	0.122	0.331	0.6647	1.1793	1.4181	1.6363	0.1987	1.1816	0	0	0.1362	0	0	0	0.4657	0
chr6	52146339	52146472	-	NM_002388	MCM3	un-annotated TE exon	0.5044	0.1848	0.5715	0.5558	0.1346	0.1496	0.3303	0	0	0.3337	0.1374	0.1243	0.535	0.3322	0.1776	0.6413	0	0.0888	0	0	0	0	0	0.295	0	0
chr6	52539720	52539842	+	NM_014051	TMEM14A	un-annotated TE exon	0	0.604	0.7782	0.1514	0.8799	0.163	0.5398	0	0	0	0	0	0.2332	0.2714	0.0967	0.3493	0	0.0967	0	0	0.1672	0	0	0.6428	1.7152	0
chr6	54250706	54250924	+	NM_014464	TINAG	un-annotated TE exon	0	0	0.1748	0	0	0	0	0	0	0	0	0.1522	0	0	0	0	0	0	0	0	0	0	0	0	0	0
chr6	75949573	75950101	-	NM_001865	COX7A2	un-annotated TE exon	13.5753	29.1188	21.895	12.5294	14.1166	20.6494	28.6601	9.2958	5.9233	22.9047	5.7788	7.5592	3.5238	1.5568	1.057	1.5433	4.992	1.9338	7.9213	9.6849	6.5327	15.4862	16.2957	9.4912	7.6216	5.3283
chr6	88225551	88225664	-	NM_020320	RARS2	un-annotated TE exon	0	0	0	0	0	0	0	0	0	0	0	0.2923	0	0.0976	0.1044	0.1885	0.2632	0	0	0	0	0	0	0.6936	0	0
chr6	88274262	88274359	-	NM_020320	RARS2	un-annotated TE exon	0	0	0	0	0	0	0.2258	0	0	0	0	0.34	0	0.1136	0.1214	0	0	0.1214	0	0	0	1.0072	0	0	0	0
chr6	88293182	88293279	-	NM_020320	RARS2	un-annotated TE exon	0	0	0	0	0	0	0	0	0	0	0	0	0	0	0	0	0	0	0	0	0	0	0	0	0	0
chr6	97048929	97049028	+	NM_020482	FHL5	un-annotated TE exon	0	0	0	0	0	0	0	0	0	0	0	0	0	0	0	0	0	0	0	0	0	0	0	0	0	0
chr6	99830884	99831006	-	NM_017421	COQ3	un-annotated TE exon	0.1374	0.2013	0.1556	0	0	0	0.5398	0	0	0	0.2994	0.1355	0.2332	0.2714	0.0967	0.6114	0	0.0967	0	0	0	0.2675	0	0	0.1906	0
chr6	107351229	107351311	+	NM_001142470	C6orf203	annotated TE exon	1.6287	0	1.6146	0.2243	0.652	1.6904	0.2667	0	0.8883	0.5387	0.6656	0	0.691	0.6704	0.86	1.812	1.0846	0.1433	0	0	0	0.3964	0.3964	0	0.2824	0
chr6	111318190	111318308	+	NM_032194	RPF2	un-annotated TE exon	0.142	0	0	0.1565	0.3032	0	0.186	0	0	0	0	0	0	0.0935	0.2999	0.1805	0	0.1	0.3593	0	0	0	0	0	0.197	0
chr6	122751138	122751293	+	NM_004506	HSF2	un-annotated TE exon	0	0.1588	0.1227	0	0	0	0	0	0	0	0.118	0	0.1838	0	0.0763	0.0689	0	0	0	0	0	0	0	0	0	0
chr6	127603432	127603540	+	NM_001242844	NA	annotated TE exon	0.31	0.4544	0.8782	0.3416	0.331	0.3678	0.2031	1.0176	0.3382	0.8204	0.6758	0.6114	0.5262	0.8168	0.4366	0.2957	0	0.2183	0.7846	0	0.1887	0.3018	0	0.3627	1.2903	0.3494
chr6	127603432	127603540	+	NM_001242845	NA	annotated TE exon	0.31	0.4544	0.8782	0.3416	0.331	0.3678	0.2031	1.0176	0.3382	0.8204	0.6758	0.6114	0.5262	0.8168	0.4366	0.2957	0	0.2183	0.7846	0	0.1887	0.3018	0	0.3627	1.2903	0.3494
chr6	127603432	127603540	+	NM_030963	RNF146	annotated TE exon	0.31	0.4544	0.8782	0.3416	0.331	0.3678	0.2031	1.0176	0.3382	0.8204	0.6758	0.6114	0.5262	0.8168	0.4366	0.2957	0	0.2183	0.7846	0	0.1887	0.3018	0	0.3627	1.2903	0.3494
chr6	133093106	133093228	-	NM_052831	C6orf192	un-annotated TE exon	0	0	0	0	0	0	0	0	0	0	0	0	0	0.0905	0	0.3493	0	0.1934	0	0	0	0	0	0.3214	0.1906	0.3097
chr6	134302128	134302253	+	NM_004865	TBPL1	un-annotated TE exon	0	0	0	0	0	0	0	0.1467	0.2926	0	0.1462	0.1322	0	0.1767	0	0.2558	0	0	0	0	0	0	0	0	0	0
chr6	159278286	159278403	-	NR_028496	OSTCL	annotated TE exon	0	0	0	0.1578	0	0	0	0	0	0	0	0	0	0.0943	0	0	0	0	0	0	0	0	0	0	0	0
chr6	159415558	159415655	-	NM_031924	RSPH3	un-annotated TE exon	0	0	0	0	0	0	0	0	0	0	0	0	0.1463	0	0.2428	0.3288	0	0.1214	0	0	0	0	0	0	0	0
chr7	40723655	40723732	+	NM_001193311	NA	annotated TE exon	0	0	0	0	0	0	0	0	0	0	0	0	0	0.1427	0	0.1377	0	0.305	0	0	0	0	0	0	0	0
chr7	40723655	40723732	+	NM_024728	C7orf10	annotated TE exon	0	0	0	0	0	0	0	0	0	0	0	0	0	0.1427	0	0.1377	0	0.305	0	0	0	0	0	0	0	0
chr7	45111349	45111471	+	NM_031443	CCM2	un-annotated TE exon	0	0.2013	0.9339	0.4541	0.5866	0	0.1799	0.1503	0.2997	0.727	0.2994	0.6773	0.4663	1.0858	0.5803	0.4367	0.366	1.1605	0	0	0	0	0	0	2.4775	0.6194
chr7	106903129	106903206	-	NM_181733	COG5	un-annotated TE exon	0	0	0	0	0.2313	0	0	0	0	0	0	0	0.5515	0	0.6101	0.5509	0	0.4575	0	0	0.2637	0	0.4218	0	0.3005	0
chr7	106903129	106903206	-	NM_006348	COG5	un-annotated TE exon	0	0	0	0	0.2313	0	0	0	0	0	0	0	0.5515	0	0.6101	0.5509	0	0.4575	0	0	0.2637	0	0.4218	0	0.3005	0
chr7	108041860	108041977	-	NM_005010	NRCAM	un-annotated TE exon	0	0	0	0	0	0	0	0	0	0	0	0	0	0	0	0	0	0.1008	0	0	0	0	0	0	0	0
chr7	121687728	121687844	+	NM_002851	PTPRZ1	un-annotated TE exon	0	0	0	0	0	0	0	0	0	0	0	0	0	0	0	0	0	0	0	0	0	0	0	0	0.8014	0
chr7	152041272	152041340	-	NM_170606	MLL3	un-annotated TE exon	0	0	0	0	0	0	0	0	0	0	0	0	0.2078	0	0.3448	0.3114	0	0	0	0	0	0	0	0	0	0
chr7	23728491	23728532	+	NM_199136	C7orf46	un-annotated TE exon	0	0	0	0	0	0	0	0	0	0	0	0	0	0	0	0	0	0	0	0	0	0	0	0	0	0
chr7	35846993	35847056	+	NM_001011553	2013-09-07	un-annotated TE exon	0	0.387	0	0	0	0	0	0.2889	0	0	0	0	0	0.1739	0.1859	0	0	0	0	0	0	0	0	0.6177	0	0.5952
chr7	37457320	37457437	-	NM_014800	ELMO1	un-annotated TE exon	0	0	0	0	0	0	0	0	0	0	0	0	0	0	0	0	0	0	0	0	0	0	0	0	0.1987	0
chr7	43562648	43562745	+	NM_015052	HECW1	un-annotated TE exon	0	0	0	0	0	0	0	0	0	0	0	0	0	0	0	0	0	0	0	0	0	0	0	0	0	0
chr7	56110841	56110954	-	NM_004577	PSPH	un-annotated TE exon	0.5929	0.2172	0.6717	0	0.3165	1.0549	0.5825	0.1622	0.6467	0	0.1615	0.2923	0.3773	0.2929	0.1044	0.2827	0.2632	0.1043	0	0	0	0.2886	0.2886	0	0.2056	0
chr7	75646093	75646126	-	NM_016086	STYXL1	un-annotated TE exon	0	0	0	0	0	0	0	0	0	0	0	0	0	0	0	0	0	0	0	0	0	0	0	0	0	0
chr7	95763095	95763229	-	NM_014251	SLC25A13	un-annotated TE exon	0	0	0	0.2758	0	0	0	0.2739	0	0	0	0	0	0	0.1762	0.0796	0.2223	0	0	0	0	0	0	0	0	0.2821
chr7	98946871	98946986	+	NM_006409	ARPC1A	un-annotated TE exon	0	0	0.3301	0	0	0	0	0	0	0	0	0	0	0	0.1026	0.0926	0	0	0	0	0	0	0	0	0	0
chr7	102227407	102227516	-	NM_006989	RASA4	un-annotated TE exon	0	0	0	0	0	0	0	0	0	0	0	0	0	0	0	0	0	0	0	0	0	0	0	0	0	0
chr7	102898891	102899039	-	NR_003561	DPY19L2P2	annotated TE exon	0.1134	0.1662	0	0	0	0	0	0	0	0	0	0	0	0	0	0	0	0	0	0	0	0	0.4416	0	0.1573	0
chr7	108158634	108158745	-	NM_015723	PNPLA8	annotated TE exon	0	0	0.3419	0	0.1611	0	0	0	0	0	0	0	0	0.1987	0.3187	0.0959	0	0.3186	0	0	0	0	0	0.353	0	0
chr7	116524922	116524998	+	NM_006136	CAPZA2	un-annotated TE exon	0	0	0.7459	0	0	0	0	0	0	0	0	0	0.1862	0	0	0	0	0.1545	0	0	0	0	0	0	0	0
chr7	121751832	121751950	-	NM_005763	AASS	un-annotated TE exon	0	0	0	0	0	0	0	0	0	0	0	0	0	0	0	0	0	0	0	0	0	0	0	0	0	0
chr7	124532756	124532869	-	NM_015450	POT1	un-annotated TE exon	0	0	0	0.1633	0.1582	0	0	0	0	0	0.1615	0.1462	0	0.0976	0	0.0942	0	0	0	0	0	0	0	0	0	0
chr7	131194995	131195090	-	NM_001018111	PODXL	annotated TE exon	0	0.5159	0	0.1939	0	0	0	2.1183	0	0	0	0	0	0	0.4957	0	0.1563	0	0	0	0	0	0	0	0.4884	0
chr7	137607336	137607513	-	NM_194071	CREB3L2	un-annotated TE exon	0	0.1391	0	0	0.1013	0	0	0	0.2071	0	0	0.0936	0	0.125	0.0668	0.0604	0.0843	0.0668	0	0	0	0	0	0	0	0
chr7	144364819	144364939	-	NM_022445	TPK1	un-annotated TE exon	0	0.2047	0	0	0	0	0	0	0	0	0	0	0.474	0.092	0	0	0	0	0.3534	0	0	0.2719	0	0	0	0.3148
chr7	144406517	144406575	-	NM_022445	TPK1	un-annotated TE exon	0	0	0	0	0	0	0	0	0	0	0	0	0	0	0	0.1821	0	0	0	0	0	0	0	0	0	0.6456
chr7	148567896	148568012	-	NM_004456	EZH2	un-annotated TE exon	0.1444	0	0	0	0.1542	0.1713	0	0	0	0	0	0	0.1226	0.2854	0.305	0.2754	0.1282	1.1184	0	0	0	0	0	0	0	0
chr7	148567896	148568012	-	NM_152998	EZH2	un-annotated TE exon	0.1444	0	0	0	0.1542	0.1713	0	0	0	0	0	0	0.1226	0.2854	0.305	0.2754	0.1282	1.1184	0	0	0	0	0	0	0	0
chr7	151317723	151317866	-	NM_016203	PRKAG2	un-annotated TE exon	0	0	0	0	0	0	0	0	0	0	0	0	0	0.0773	0.2478	0	0	0.0826	0	0.2846	0	0	0	0	0	0
chr7	156627172	156627289	-	NM_022458	LMBR1	un-annotated TE exon	0.1432	0.4197	0.1622	0.4733	0.3057	0	0	0	0.3124	0	0	0	0.1215	0.0943	0.4033	0.3642	0	0.4032	0	0	0.3486	0	0.5577	0	0.3973	0
chr7	158619418	158619507	-	NM_020728	ESYT2	un-annotated TE exon	0.1877	0	0	0.4137	0	0	0	0.2054	0	0	0	0	0	0	0	0	0	0	0	0	0	0	0	0	0.2605	0
chr7	2278087	2278572	-	NM_013393	FTSJ2	un-annotated TE exon	1.4255	0.6624	2.6787	1.3025	1.3733	0.8248	1.685	0.9129	0.0759	0.552	0.6442	0.4457	1.0326	1.4427	0.6364	0.3316	1.6671	2.3741	0.088	0.1687	0.0847	0.5416	0.1354	0.244	0.1929	0.0784
chr7	2282560	2282610	+	NM_198950	NUDT1	annotated TE exon	3.9758	1.4568	3.3785	0.7301	2.8295	0.393	0.434	0.3625	0.7228	0	1.0833	0.9801	0.2812	1.7458	0.9331	1.0532	0.5884	0.2332	0.8384	1.6073	1.21	1.2902	0	0	0	0
chr7	2282560	2282610	+	NM_198948	NUDT1	annotated TE exon	3.9758	1.4568	3.3785	0.7301	2.8295	0.393	0.434	0.3625	0.7228	0	1.0833	0.9801	0.2812	1.7458	0.9331	1.0532	0.5884	0.2332	0.8384	1.6073	1.21	1.2902	0	0	0	0
chr7	2588072	2588130	-	NM_152743	C7orf27	un-annotated TE exon	2.0048	0	0.3245	1.2622	0	2.0383	2.2508	0	0	0	0	0	0	0	0.2016	0	0	0.4032	0	0	0	1.6729	0	0	0	0.6456
chr7	6052375	6052460	+	NM_006303	AIMP2	un-annotated TE exon	0	1.1519	0.2226	0.433	0	0.2331	0	0	0	1.5597	0	0	0	0.3882	0.415	0.1249	0.5234	0.5533	0	0	0	0	0	0	0	0
chr7	6485840	6485930	-	NM_139179	DAGLB	un-annotated TE exon	0	0	0	0	0	0	0.2432	0	0	0	0	0.1831	0	0	0	0	0.1649	0	0	0	0	0	0	0	0	0
chr7	43691349	43691428	-	NM_018224	C7orf44	un-annotated TE exon	0.2112	0	0	0.9309	0	0.2505	0.5533	0	0	0	0	0	0.8962	0.1391	0.5948	0	0.7502	1.1895	0	0	0	0.8225	0.4113	0	0	0
chr7	43695632	43695752	-	NM_018224	C7orf44	un-annotated TE exon	0.1396	0	0	1.5387	0	0.1656	0	0	0	0	0.9132	0.1377	0.237	0.2759	0.1966	0.4439	2.356	2.556	0	0	0	0	0	0	0	0
chr7	43705257	43705321	-	NM_018224	C7orf44	un-annotated TE exon	0	0	0	0.2864	0	0	0	0	0	0	0	0	0.2206	0.3424	0.3661	0.1653	0	0.183	0	0	0	0	0	0	0	0
chr7	43967613	43967710	+	NM_015983	UBE2D4	un-annotated TE exon	0.6897	0.2527	0.9768	0.38	2.2087	0.2045	0.9034	0	0.3762	0	0	0	0.2926	0.1136	0	0.1096	0.3062	0	0	0	0	0	0	0	1.9136	0
chr7	44162486	44162847	-	NM_006230	POLD2	un-annotated TE exon	0.2334	0.2736	0.5817	0.0514	0.299	0.2215	0.3057	0.1021	0.3055	0.3705	0.2035	0.5063	0.2773	0.3689	0.8873	1.0386	0.5803	0.3943	0	0	0.0568	0.0909	0.0909	0	0.0648	0.1052
chr7	44840023	44840142	+	NM_021130	PPIA	un-annotated TE exon	2.3938	1.8574	4.3075	2.9479	1.6535	4.1757	2.0289	2.619	2.1504	1.8629	0.7673	1.1108	0.239	1.4839	1.9828	1.2533	0.5001	2.379	0	0	0	0	0.5484	0	0.1953	0
chr7	50515666	50515753	-	NM_022116	FIGNL1	un-annotated TE exon	0.192	0	0	0	0.205	0	0	0	0	0	0	0.1893	0	0.2529	0	0	0	0.1352	0	0	0	0	0	0	0	0
chr7	50517261	50517421	-	NM_022116	FIGNL1	annotated TE exon	3.2535	3.8455	4.7564	0.9251	5.1537	6.3491	1.6497	0.689	1.8318	0	1.487	2.1733	1.5141	1.3134	0.9606	3.8032	0.3728	1.6993	0	0	0.3833	0.4087	0.2044	0.2456	0.1456	0
chr7	72422691	72422834	-	NR_033323	NA	annotated TE exon	0	0	0	0	0.5011	0.6959	0	0.2568	0.512	0	0	0	0	0	0.9088	0.5968	0	0.0826	0	1.4231	0.1428	0	1.3709	0	0.4884	0
chr7	72967926	72967975	-	NM_001707	BCL7B	un-annotated TE exon	0	0	0	0	0.3608	0	0.8853	0.3697	0	0	0	0	0	0	0	0	0	0	0	0	0	0	0	0	0.4688	0
chr7	73275799	73275921	+	NM_182504	WBSCR28	un-annotated TE exon	0	0	0.3113	0	0	0	0	0	0	0	0	0	0	0	0	0	0	0	0	0	0	0	0	0	0	0
chr7	74158478	74158589	+	NM_033000	GTF2I	un-annotated TE exon	0	0	0.1709	0.3325	1.2884	0	0	0	0	0	0	0	0	0.0994	0.1062	0.5755	0	0	0	0	0	0	0	0	0	0
chr7	74158478	74158589	+	NM_033001	GTF2I	un-annotated TE exon	0	0	0.1709	0.3325	1.2884	0	0	0	0	0	0	0	0	0.0994	0.1062	0.5755	0	0	0	0	0	0	0	0	0	0
chr7	74158478	74158589	+	NM_001518	GTF2I	un-annotated TE exon	0	0	0.1709	0.3325	1.2884	0	0	0	0	0	0	0	0	0.0994	0.1062	0.5755	0	0	0	0	0	0	0	0	0	0
chr7	74158478	74158589	+	NM_032999	GTF2I	un-annotated TE exon	0	0	0.1709	0.3325	1.2884	0	0	0	0	0	0	0	0	0.0994	0.1062	0.5755	0	0	0	0	0	0	0	0	0	0
chr7	74583365	74583457	-	NM_000265	NCF1	un-annotated TE exon	0	0	0	0	0	0	0	0	0	0	0	0	0	0	0	0	0	0	0	0	0	0	0	0	0	0
chr7	87489387	87489484	-	NM_018843	SLC25A40	un-annotated TE exon	1.0345	0	0.7814	0.9499	0.1841	0.409	0.9034	0	0.3762	0	0.3758	0.8501	0.5853	0	0.4856	0.1096	0.7655	0.7283	0	0	0	0.6714	0.3357	0	0.2392	0
chr7	92775222	92775353	-	NM_152703	SAMD9L	un-annotated TE exon	0.512	0.3752	0.8702	0	0	0	0	3.3612	0	0.6774	5.72	8.962	0	0.0843	0.4506	1.9532	0	0.4506	0	0.3105	0	0	0	0	0	0
chr7	94152157	94152352	+	NM_022900	CASD1	un-annotated TE exon	0	0	0	0.095	0.1841	0	0	0.0943	0	0	0.094	0.085	0.1463	0.0568	0.0607	0.1096	0.2297	0	0	0	0	0.8393	0	0.2017	0.3588	0
chr7	98974981	98975078	+	NM_005720	ARPC1B	un-annotated TE exon	0.6897	1.2635	5.0792	3.0397	0.7362	1.2271	1.5809	2.2637	0.3762	0	2.8187	7.1408	0.1463	0.2271	1.5781	0	0.1531	1.2138	0.4363	0.4182	0.4198	0.3357	0.3357	0	0.2392	0.3887
chr7	98986278	98986466	+	NM_005720	ARPC1B	un-annotated TE exon	0	0	0.2026	0.197	0	0	0	0.3913	0	0	0	0	0	0.1178	0.0629	0.0568	0.0794	0.1259	0.2262	0	0	0.1741	0.1741	0	0	0
chr7	99077284	99077667	+	NM_213603	ZNF789	un-annotated TE exon	2.0682	1.2254	2.0939	1.697	0.8455	1.0439	0.7493	1.5887	1.44	0.9315	1.6785	1.0848	1.4936	1.8549	1.1773	1.5386	2.149	2.1064	0.4454	0.8539	1.2321	1.1138	2.8275	2.162	1.0988	0.1984
chr7	99649104	99649233	+	NM_145914	ZSCAN21	un-annotated TE exon	1.0398	0.9525	0.7363	0.7161	0.1388	0.1542	0.3405	0.2844	0	0	0.2833	0	0.4412	0	0.5491	0.0826	0.6925	0.0915	0	0	0	0.5062	0.2531	0	0.1803	0
chr7	99716141	99716272	-	NM_005641	TAF6	un-annotated TE exon	0.64	0.9381	1.0152	2.5388	0.9566	0.6074	0.503	2.1008	0.5585	0.6774	0.4185	0.1262	0.1086	0.4216	0.3605	0.1628	0.682	1.1715	0	0	0	0.4985	0.2493	0	2.131	0
chr7	100478317	100478390	+	NM_015908	SRRT	un-annotated TE exon	2.2834	1.004	0	1.7612	1.4625	1.0834	0	0.9993	0	0.6042	1.2443	1.351	0.5813	0.1504	0.8038	1.4517	0.4055	0.8037	0.5778	0	0.278	0	0	0	2.5342	0
chr7	100877154	100877397	-	NM_014343	CLDN15	un-annotated TE exon	0.3463	0	0.0785	0.2289	1.035	0.575	0.1814	0.1515	1.3597	0.3665	2.0378	1.5706	0.3526	0.2737	0.195	0.8805	1.3528	0.5363	0.5257	0.168	0.5901	0	0.5394	0.4861	0.4803	1.2489
chr7	100861607	100861766	+	NM_006349	ZNHIT1	un-annotated TE exon	1.0561	0.9287	2.2734	4.8872	0.6764	0.7516	3.32	1.271	0.2304	1.6766	0.8057	1.2496	0.8066	0.9042	0.2231	0.5371	0.6564	1.1152	0.2672	0	0.2571	0.6169	1.6451	1.2354	0.7325	0.9523
chr7	101267200	101267301	-	NM_138403	MYL10	annotated TE exon	0	0	0	0	0	0	0	0	0	0	0	0	0	0	0	0	0	0	0	0	0	0	0	0	0	0
chr7	102105979	102106074	+	NM_152892	LRWD1	un-annotated TE exon	0	0	0.3988	0.1939	0.3758	0	0.2306	0	0	0	0.1918	0	0	0	0	0	0	0.1239	0	0.4269	0	0	0	0	0	0.3968
chr7	105733051	105733115	-	NM_182715	SYPL1	un-annotated TE exon	0	0.762	1.4727	2.8643	0	0	0.3405	0.2844	0	0	0	0.2563	0	0	0.183	0.3305	0	0	0.6578	0.6306	0	0.5062	0	0.6082	0	0
chr7	105733051	105733115	-	NM_006754	SYPL1	un-annotated TE exon	0	0.762	1.4727	2.8643	0	0	0.3405	0.2844	0	0	0	0.2563	0	0	0.183	0.3305	0	0	0.6578	0.6306	0	0.5062	0	0.6082	0	0
chr7	123191422	123191630	-	NM_005000	NDUFA5	un-annotated TE exon	0.0808	0.1185	0.0916	0.2672	0.5178	0	0.4236	0.0885	0.1764	0	0.2643	0	0	0	0.1708	0.0514	0	0.3415	0.8184	0.1961	0.1968	0.3148	0.1574	0.1892	0.3365	0.1822
chr7	140173575	140173627	-	NM_013446	MKRN1	un-annotated TE exon	0	0	0	0	0	0	0	0	0	0	0	0	0	0	0	0	0.2831	0	0	0	0	0	0	0	0	0
chr7	140397875	140398068	+	NM_004546	NDUFB2	un-annotated TE exon	0.6968	0.1277	0.8882	0.2879	0.7438	0.1033	0.3423	0.2859	0.7601	1.8437	0.5696	0.2577	0.2217	0.631	1.0425	0.3322	0.6187	0.4292	0	0	0.4241	0.3392	0	0.6114	1.2083	0.7854
chr7	142559775	142559891	+	NM_004445	EPHB6	annotated TE exon	1.8775	0	7.8542	0.3183	0.1542	0.3426	0.5675	0.948	0	0	0	0	0	0	0	1.3772	0	0.1017	1.0964	4.9044	2.9888	2.812	1.6873	4.0548	4.8084	0
chr8	12594781	12594869	-	NM_152271	LONRF1	un-annotated TE exon	0	0	0	0.4184	0	0	0	0	0.4142	0	0	0	0	0	0	0.1207	0	0	0	0	0.2311	0	0.3697	0	0.5268	0.428
chr8	17840049	17840146	+	NM_006197	PCM1	un-annotated TE exon	0	0	0	0	0	0	0	0	0	0	0	0	0	0	0	0	0	0	0	0	0	0	0	0	0	0
chr8	31886895	31887001	+	NM_013962	NRG1	un-annotated TE exon	0	0	0	0	0	0	0	0	0	0	0	0	0	0	0	0	0	0	0	0	0	0	0	0	0	0
chr8	26197419	26197489	+	NM_002717	PPP2R2A	un-annotated TE exon	0	0	0	0.2622	1.2703	0	1.8704	0	0.5192	0	0.5187	0	0.202	0.1567	0	0.3026	0.2113	0.6702	0.6022	0	0	0	0	0	0	0
chr8	26216428	26216548	+	NM_002717	PPP2R2A	un-annotated TE exon	0	0	0	0	0.1491	0	0	0	0.3047	0	0	0.1377	0.237	0.184	0.5899	0.8878	0	0	0	0.3387	0	0	0	0	0	0.3148
chr8	23239904	23240026	-	NM_002318	LOXL2	un-annotated TE exon	0	0.2013	0	0.1514	0	0	0	0	0	0	0	0	0	0	0	0	0	0	0	0	0	0	0	0	0	0
chr8	42849577	42849635	+	NM_032410	HOOK3	un-annotated TE exon	0	0	0	0	0	0	0	0	0	0	0	0	0	0.3773	0.2016	0	0	0	0	0	0	0	0	0	0	0
chr8	54719302	54719418	-	NM_213619	ATP6V1H	un-annotated TE exon	0	0	0	0	0.1542	0	0	0	0	0	0	0	0.1226	0	0.1017	0	0	0.1017	0.3655	0.7006	0	0.5624	0	0	0	0
chr8	54719302	54719418	-	NM_015941	ATP6V1H	un-annotated TE exon	0	0	0	0	0.1542	0	0	0	0	0	0	0	0.1226	0	0.1017	0	0	0.1017	0.3655	0.7006	0	0.5624	0	0	0	0
chr8	59552527	59552661	-	NM_003580	NSMAF	un-annotated TE exon	0	0	0	0	0	0	0	0	0	0	0	0	0	0	0.1762	0.2387	0.1111	0	0	0	0	0	0	0	0	0
chr8	65645402	65645501	-	NM_004820	CYP7B1	un-annotated TE exon	0	0	0	0	0	0	0	0	0	0	0	0	0	0	0	0.3223	0	0	0	0	0	0	0	0	0	0
chr8	68085004	68085208	+	NM_024790	CSPP1	un-annotated TE exon	0	0.2416	0	0.0908	0.352	0	0.2159	0	0	0	0.0898	0.1626	0.4896	0.1629	0.3482	0.3144	0.366	0.5222	0.2086	0	0.2007	0	0.1605	0	0.2287	0.5574
chr8	79479716	79479829	+	NM_006823	PKIA	un-annotated TE exon	0	0	0	0.4899	0	0	0	0	0	0	0.1615	0.1462	0.2516	0.0976	0.2087	0	0	0	0	0	0	0	0	0	1.2337	0
chr8	87536937	87537042	+	NM_003909	CPNE3	un-annotated TE exon	0	0	0.1806	0	0.1702	0	0	0.3488	0	1.6872	0.1737	0	0	0	0.1122	0.2027	0	0.2244	0	0	0.5822	0.3104	0	0	0.2211	0.3593
chr8	87452855	87452962	+	NM_007013	WWP1	un-annotated TE exon	0	0	0.1773	0.1724	0	0.1856	0	0	0	1.6559	0	0	0.2655	0	0.1102	0.1989	0	0.2203	0	0	0	0	0.3047	0	0	0
chr8	93006715	93006851	-	NM_175634	RUNX1T1	un-annotated TE exon	0	0	0	0	0	0	0	0	0	0	0	0	0	0	0	0	0	0	0	0	0	0	0	0	0	0
chr8	93006715	93006851	-	NM_004349	RUNX1T1	un-annotated TE exon	0	0	0	0	0	0	0	0	0	0	0	0	0	0	0	0	0	0	0	0	0	0	0	0	0	0
chr8	95209458	95209559	-	NM_004063	CDH17	un-annotated TE exon	0	0	0	0	0	0	0	0	0	0	0	0	0	0	0	0	0	0	0	0	0	0	0	0	0	0
chr8	95661766	95661867	+	NM_017697	ESRP1	un-annotated TE exon	0	0	0	0	0	0	0	0	0	0	0	0	0	0.1091	0.1166	0	0	0	0	0	0	0.3226	0	0	0	0
chr8	97272365	97272475	-	NM_015942	MTERFD1	un-annotated TE exon	0.4567	0.4462	0.1725	0.3355	0.65	0.3611	0.997	0.3331	0.3321	0	0.4977	0.1501	0.1292	0.1003	0.6431	0.871	0.1352	0	0	0	0	0.2964	0	0	0	0
chr8	98068634	98068773	+	NM_016134	PGCP	un-annotated TE exon	0	0	0	0	0	0	0	0	0	0	0	0	0	0	0	0	0	0	0.3054	0.2928	0	0.235	0	0	0	0
chr8	104212886	104212990	+	NM_024812	BAALC	un-annotated TE exon	0	0	0	0	0	0	0	0	0	0	0	0	0.1366	0	0.3399	0.1023	0.1429	0	0	0	0	0	0	0	1.1162	0
chr8	106688131	106688249	+	NM_012082	ZFPM2	un-annotated TE exon	0	0	0	0	0	0	0	0	0	0	0	0	0	0	0	1.1735	0	0	0	0	0	0	0	0	0	0
chr8	117701308	117701379	-	NM_003756	EIF3H	un-annotated TE exon	0	0	0	0	0	0.2784	0	0.2568	0	0	0	0.2314	0.1992	0.1546	0.9914	1.3428	0	0	0	0	0	0	0	0	0	0
chr8	126168242	126168340	+	NM_173685	NSMCE2	un-annotated TE exon	0	0.2502	0	0	0	0	0	0	0	0	0	0	0	0	0.1202	0.217	0	0	0	0	0	0	0.3323	0	0	0
chr8	139839417	139839591	-	NM_152888	COL22A1	un-annotated TE exon	0	0	0	0	0	0	0	0	0	0	0	0	0	0	0	0	0	0	0	0	0	0	0	0	0	0
chr8	18074386	18074503	+	NM_001160175	NAT1	annotated TE exon	0	0	0	0	0.6115	0.1699	1.6881	0	0.3124	0	0	0.1412	0.3646	0.1886	0.3025	0	0	0.8065	0.7247	0	0	0	0	1.3401	0	0.3228
chr8	18074386	18074503	+	NM_001160176	NAT1	annotated TE exon	0	0	0	0	0.6115	0.1699	1.6881	0	0.3124	0	0	0.1412	0.3646	0.1886	0.3025	0	0	0.8065	0.7247	0	0	0	0	1.3401	0	0.3228
chr8	27627372	27627491	-	NM_018246	CCDC25	un-annotated TE exon	0	0	0	0	0	0	0	0	0	0	0	0	0	0	0.0991	0.3581	0	0	0	0	0	0	0	0	0	0
chr8	30442486	30442675	-	NM_002095	GTF2E2	un-annotated TE exon	0.0889	0.1303	0	0.098	0	0.1055	0	0	0	0	0	0.0877	0.1509	0	0	0	0	0	0	0	0	0	0	0	0	0
chr8	37703204	37703292	-	NM_018310	BRF2	un-annotated TE exon	0.1899	0	0	0	0.2027	0	0.4974	0	0.4142	0	0	0	0.1611	0.125	0.2673	0.3621	0.8429	0.401	0	0	0	0	0	0	0.2634	0
chr8	38099498	38099903	+	NM_015214	DDHD2	un-annotated TE exon	2.9966	1.3419	3.5366	1.1006	1.7771	2.2709	5.506	3.5061	1.362	4.0746	2.404	1.8878	1.3774	1.2609	3.5162	2.2226	0.7022	1.2012	0.1053	0.3029	0.1013	1.7017	1.5398	0.9738	3.1755	0.4691
chr8	41454267	41454397	+	NM_178819	AGPAT6	un-annotated TE exon	0	0	0.1461	0	0.4131	0.153	0.6758	0.4234	0	0	0.1406	0.1272	0.4378	0	0.7265	0.492	0.5727	0.3632	0	0	0	0	0	0	0.1789	0
chr8	48944392	48944485	+	NM_003350	UBE2V2	un-annotated TE exon	0	0	0	0	0	0	0	0	0	0	0	0	0	0	0	0.1143	0	0	0	0	0	0	0	0	0	0
chr8	56663980	56664105	-	NM_152417	TMEM68	un-annotated TE exon	0	0	0	0	0	0	0	0	0	0.3548	0	0.1322	0	0	0.0944	0	0.2382	0	0	0	0	0	0	0	0	0
chr8	56676196	56676260	-	NM_152417	TMEM68	un-annotated TE exon	0	0	0	0	0	0	0.681	0	0	0	0	0	0	0	0	0	0	0	0.6578	0	0	0	0	0	0	0
chr8	67589877	67590189	+	NM_019607	C8orf44	annotated TE exon	0.5398	0.3165	0.6116	0.2379	0.5763	0.7044	0.4243	0.4725	0.2356	0.4285	0.4119	0.5323	1.0537	0.4978	0.3421	0.7207	0.4794	0.266	0.1366	0	0.5915	0.8409	0.9461	1.0105	1.1234	0.1217
chr8	67973527	67973657	-	NM_006837	COPS5	un-annotated TE exon	0.129	0.189	0	0.2842	0.1377	0.459	0	0.1411	0.2814	1.0239	0.1406	0.2544	0.8757	0.2549	0.8173	1.066	0	0.3632	0	0	0.314	0	0	0	0.1789	0
chr8	74876722	74876860	-	NM_001204861	NA	annotated TE exon	3.2822	2.3162	4.6828	6.8311	3.8931	9.0843	6.0508	6.118	0.7956	2.8949	2.1198	2.3974	2.1663	2.8023	2.482	2.4731	0.6477	2.3106	0.9229	0.5897	1.7759	6.6274	3.0772	0.2844	2.5296	0.274
chr8	74876722	74876860	-	NM_001204860	NA	annotated TE exon	3.2822	2.3162	4.6828	6.8311	3.8931	9.0843	6.0508	6.118	0.7956	2.8949	2.1198	2.3974	2.1663	2.8023	2.482	2.4731	0.6477	2.3106	0.9229	0.5897	1.7759	6.6274	3.0772	0.2844	2.5296	0.274
chr8	74876722	74876860	-	NM_001204859	NA	annotated TE exon	3.2822	2.3162	4.6828	6.8311	3.8931	9.0843	6.0508	6.118	0.7956	2.8949	2.1198	2.3974	2.1663	2.8023	2.482	2.4731	0.6477	2.3106	0.9229	0.5897	1.7759	6.6274	3.0772	0.2844	2.5296	0.274
chr8	92088820	92088959	+	NM_016023	OTUD6B	un-annotated TE exon	0.1207	0.5307	0	0.266	0.1288	0.1432	0	0	0	0.3194	0.1315	0.4761	0.4097	0.318	0.5948	0.4604	0	0.1699	0	0	0.1469	0.235	0.235	0	0.1674	0.2721
chr8	93006715	93006851	-	NM_175636	RUNX1T1	un-annotated TE exon	0	0	0	0	0	0	0	0	0	0	0	0	0	0	0	0	0	0	0	0	0	0	0	0	0	0
chr8	95880920	95881041	+	NM_017864	INTS8	un-annotated TE exon	0	0	0	0.1526	0.2957	0	0	0	0	0	0	0	0.2351	0	0.2925	0.0881	0.123	0	0	0	0	0	0	0.3241	0.5764	0
chr8	96056705	96056823	+	NM_152416	C8orf38	un-annotated TE exon	0	0	0	0	0	0	0	0	0	0	0	0	0	0	0	0	0	0	0	0	0	0	0	0	0	0
chr8	101544584	101544688	-	NM_198401	ANKRD46	annotated TE exon	0	0.2359	0	0.8866	0	0.3818	0.2108	0.5282	0.3511	0	0.1754	0.4761	0.1366	0.106	0	0.2046	0.2858	0.4531	0	0	0	0	0	0	0.6697	0.3628
chr8	102214561	102214675	-	NM_001042510	ZNF706	annotated TE exon	1.1755	0.8614	3.496	3.3998	0.6274	2.0915	1.7322	3.3759	0.6411	1.1664	3.3628	3.3324	1.4962	1.4516	3.8276	4.0167	1.1742	1.8619	0.3718	0.7128	0	1.4305	2.8611	0.3438	4.0767	2.981
chr8	103246953	103247073	-	NM_015713	RRM2B	un-annotated TE exon	0	0	0	0	0	0	0	0.3056	0	0	0	0	0.1185	0	0.1966	0.0888	0	0	0	0	0	0	0	0	0	0
chr8	104425651	104425759	-	NM_030780	SLC25A32	un-annotated TE exon	0.7751	0.9088	0.7026	0.3416	0	0.7355	0.2031	0	0	0.4102	0.5069	0.1529	0.2631	0.1021	0.4366	1.4783	0.5506	0.3274	0	0	0	0	0.3019	0	0	0
chr8	109255522	109255692	-	NM_001568	EIF3E	un-annotated TE exon	0	0.1448	0	0.4355	0.1055	0	0	0.6487	0	0	0	0.1949	0.2516	0.3254	0.4174	0.6282	0.4387	0.2087	0.2501	0.2397	0.1203	0	0	0	0	0
chr8	124798244	124798391	+	NM_144963	FAM91A1	un-annotated TE exon	0	0	0	0	0	0	0.1495	0.3747	0.2491	0	0	0	0.2907	0.0752	0.1608	0.6533	0.1014	0.3215	0	0	0	0	0	0	0.1584	0
chr8	144129096	144129231	+	NM_173687	C8orf31	un-annotated TE exon	9.8153	0	0	0.1369	0	0	0	0	0	0	0.1354	2.3277	0	2.0458	0.0875	4.1074	0	2.449	0	0.6027	0	0.2419	0	0.2907	0.8618	0.2801
chr8	144101679	144101794	+	NM_002346	LY6E	un-annotated TE exon	5.681	0.427	1.1553	1.284	1.3995	2.0734	0.1908	0.3187	0	0	0.3175	2.1545	0.6181	0.4797	0.3077	5.7416	1.6815	1.0254	0	0	0	0	0	0.3408	0.6062	0
chr8	144770164	144770237	+	NM_173831	ZNF707	annotated TE exon	0	0	0	0	0	0	0	0	0	0	0	0	0	0	0	0	0	0	0	0	0	0	0	0	0	0
chr8	145517144	145517217	+	NM_005526	HSF1	un-annotated TE exon	0	0	0	0.2516	0.4875	0	0	0	0	0	0	0	0	0	0	0	0	0	0	0	0	0	0	0	0.3168	0
chr8	145652413	145652674	-	NM_016208	VPS28	un-annotated TE exon	0.387	0.2836	1.0961	1.208	0.6196	0.459	0.9293	2.2579	0.4221	0.1707	0.3514	0.3816	0.1095	0.1699	0.227	1.189	0.2291	0.7718	0.3264	0.1564	0.3926	0	0.2512	0.6036	1.7894	0
chr8	145652413	145652674	-	NM_183057	VPS28	un-annotated TE exon	0.387	0.2836	1.0961	1.208	0.6196	0.459	0.9293	2.2579	0.4221	0.1707	0.3514	0.3816	0.1095	0.1699	0.227	1.189	0.2291	0.7718	0.3264	0.1564	0.3926	0	0.2512	0.6036	1.7894	0
chr9	125732375	125732470	+	NM_012197	RABGAP1	un-annotated TE exon	0	0	0.1994	0	0	0	0	0	0	0	0	0	0	0	0.7435	0.3357	0	0	0	0	0	0.3427	0	0	0	0
chr9	97778166	97778261	+	NM_032823	C9orf3	un-annotated TE exon	0	0	0	0	0	0	0	0	0	0	0	0	0.1494	0	0.2478	0	0.1563	0	0	0	0	0	0	0	0	0
chr9	276994	277086	+	NM_203447	DOCK8	un-annotated TE exon	0	0	0	0	0	0	0	0	0	0.4808	0	0	0	0	0	0	0	0	0	0	0	0	0	0	0	0
chr9	6484597	6484686	+	NM_152896	UHRF2	un-annotated TE exon	0.1877	0	0	0	0	0	0	0	0.4096	0	0.2046	0	0	0.2473	0.1322	0	0.1667	0	0	0.4554	0.4571	0	0	0	0	0
chr9	14737789	14737847	-	NM_144966	FREM1	un-annotated TE exon	0	0	0	0	0	0	0	0	0	0	0	0	0	0	0	0	0	0	0	0	0	0	0	0	0	0
chr9	33036124	33036255	+	NM_001539	DNAJA1	un-annotated TE exon	0	0	0	0.2821	0.2733	0	0	0	0	0.6774	0.279	0	0.2173	0.1686	0.3605	0.4069	0.4547	0.2703	0	0	0	0	0.2493	0	0	0.5771
chr9	34196334	34196358	+	NM_016525	UBAP1	un-annotated TE exon	0	0	0	0	0	0	0	0	0	0	0	0	0	0	0	0	0	0	0	0	0	0	0	0	0.9376	0
chr9	34199824	34199946	+	NM_016525	UBAP1	un-annotated TE exon	0.1374	0	0	0	0	0	0	0.3006	0	0	0	0	0.1166	0.0905	0.5803	0.6114	0.6099	0.2901	0	0	0.1672	0	0	0	0.3812	0.3097
chr9	34235851	34236001	+	NM_016525	UBAP1	un-annotated TE exon	0	0	0.1268	0	0	0	0	0	0	0	0	0.1103	0.1899	0.1474	0.1576	0.0711	0	0.0788	0	0.8143	0	0	0	0	0	0
chr9	37190512	37190648	+	NM_032226	ZCCHC7	un-annotated TE exon	0	0	0	0	0	0	0	0	0	0	0	0	0.1047	0	0.4342	0	0.219	0.1737	0	0	0	0.2401	0	0	0	0
chr9	37206380	37206491	+	NM_032226	ZCCHC7	un-annotated TE exon	0	0	0	0	0	0	0	0.1651	0.3291	0	0	0	0.6401	0.1987	0.4249	0.3837	0.134	0.1062	0.3818	0	0.1837	0.2938	0	0	0	0
chr9	37247067	37247127	+	NM_032226	ZCCHC7	un-annotated TE exon	0	0	0	0.6104	0	0	0	0	0	0	0	0	0	0	0	0.3522	0.246	0	0	0	0	0	0	0	0	0
chr9	71342512	71342599	+	NM_003558	PIP5K1B	un-annotated TE exon	0	0	0	0	0	0	0	0	0	0	0	0	0	0	0	0	0	0	0	0	0	0	0	0	0	0
chr9	99119693	99119833	-	NM_007001	SLC35D2	un-annotated TE exon	0.1198	0.8782	0.2716	0.132	0	0	0	0	0	0	0	0	0.1017	0	0.5062	0	0.5321	0.2531	0.3033	0	0	0.2333	0	0	0.1662	0.2701
chr9	108365980	108366097	+	NM_006731	FKTN	un-annotated TE exon	0	0	0	0.3156	0	0.1699	0	0	0.3124	0	0	0	0	0.0943	0.1008	0	0	0.1008	0	0	0	0	0	0	0	0
chr9	108464988	108465103	+	NM_018112	TMEM38B	un-annotated TE exon	0.1457	0.854	0	0	0	0	0	0	0.3178	0	0.1588	0	0.3708	0	0	0	0	0	0	0	0	0	0.2836	0	0	0
chr9	111647076	111647192	-	NM_003640	IKBKAP	un-annotated TE exon	0	0	0	0	0	0	0	0	0	0	0	0.1424	0	0	0.2034	0	0.513	0.1017	0	0	0	0	0	0	0.2004	0
chr9	115464068	115464160	-	NM_021218	C9orf80	un-annotated TE exon	1.6352	0	0	0.6006	0.194	0.6466	0.476	0.3976	0	0.4808	0.396	0.1792	0	0	0.2558	0	0	0.1279	0	0	0	0	0.3538	0	0.2521	0
chr9	116925221	116925284	+	NM_032888	COL27A1	un-annotated TE exon	0	0	0	0	0	0	0	0	0	0	0	0	0	0	0	0	0	0.3717	0	0	0	0	0	0	0	0
chr9	128057737	128057853	+	NM_015635	GAPVD1	un-annotated TE exon	0.8665	1.0583	1.1454	1.5913	0.6167	0.1713	0.5675	0.316	0	0	0	0.2848	0	0.4756	0.5084	1.01	0	0.4067	0	0	0	0	0	0	0	0.3256
chr9	128240359	128240461	-	NM_024117	MAPKAP1	un-annotated TE exon	0	0.7213	0	0	0	0.1946	0.2149	0	0.3579	0.8682	0	0	0.2784	0.2161	0.3465	0.3129	0.5827	1.0394	0	1.1938	0	0.6388	0.6389	0.3838	0	0
chr9	128362114	128362206	-	NM_024117	MAPKAP1	un-annotated TE exon	0	0	0	0	0	0	0	0	0	0	0	0	0	0.1197	0	0	0	0	0	0	0	0	0	0	0	0
chr9	128467538	128467599	-	NM_024117	MAPKAP1	un-annotated TE exon	0	0.3994	0	0.3003	0	0	0	0	0	0	0	0.2687	0.2313	0.359	0.3838	0.1733	0	0	0	0	0	0	0	0	0	0
chr9	128240359	128240461	-	NM_001006619	MAPKAP1	un-annotated TE exon	0	0.7213	0	0	0	0.1946	0.2149	0	0.3579	0.8682	0	0	0.2784	0.2161	0.3465	0.3129	0.5827	1.0394	0	1.1938	0	0.6388	0.6389	0.3838	0	0
chr9	128362114	128362206	-	NM_001006619	MAPKAP1	un-annotated TE exon	0	0	0	0	0	0	0	0	0	0	0	0	0	0.1197	0	0	0	0	0	0	0	0	0	0	0	0
chr9	128467538	128467599	-	NM_001006619	MAPKAP1	un-annotated TE exon	0	0.3994	0	0.3003	0	0	0	0	0	0	0	0.2687	0.2313	0.359	0.3838	0.1733	0	0	0	0	0	0	0	0	0	0
chr9	128240359	128240461	-	NM_001006620	MAPKAP1	un-annotated TE exon	0	0.7213	0	0	0	0.1946	0.2149	0	0.3579	0.8682	0	0	0.2784	0.2161	0.3465	0.3129	0.5827	1.0394	0	1.1938	0	0.6388	0.6389	0.3838	0	0
chr9	128362114	128362206	-	NM_001006620	MAPKAP1	un-annotated TE exon	0	0	0	0	0	0	0	0	0	0	0	0	0	0.1197	0	0	0	0	0	0	0	0	0	0	0	0
chr9	128467538	128467599	-	NM_001006620	MAPKAP1	un-annotated TE exon	0	0.3994	0	0.3003	0	0	0	0	0	0	0	0.2687	0.2313	0.359	0.3838	0.1733	0	0	0	0	0	0	0	0	0	0
chr9	128362114	128362206	-	NM_001006618	MAPKAP1	un-annotated TE exon	0	0	0	0	0	0	0	0	0	0	0	0	0	0.1197	0	0	0	0	0	0	0	0	0	0	0	0
chr9	128467538	128467599	-	NM_001006618	MAPKAP1	un-annotated TE exon	0	0.3994	0	0.3003	0	0	0	0	0	0	0	0.2687	0.2313	0.359	0.3838	0.1733	0	0	0	0	0	0	0	0	0	0
chr9	128240359	128240461	-	NM_001006617	MAPKAP1	un-annotated TE exon	0	0.7213	0	0	0	0.1946	0.2149	0	0.3579	0.8682	0	0	0.2784	0.2161	0.3465	0.3129	0.5827	1.0394	0	1.1938	0	0.6388	0.6389	0.3838	0	0
chr9	128362114	128362206	-	NM_001006617	MAPKAP1	un-annotated TE exon	0	0	0	0	0	0	0	0	0	0	0	0	0	0.1197	0	0	0	0	0	0	0	0	0	0	0	0
chr9	128467538	128467599	-	NM_001006617	MAPKAP1	un-annotated TE exon	0	0.3994	0	0.3003	0	0	0	0	0	0	0	0.2687	0.2313	0.359	0.3838	0.1733	0	0	0	0	0	0	0	0	0	0
chr9	131602729	131602836	-	NM_004059	CCBL1	un-annotated TE exon	0	0	0	0	0	0	0	0	0	0	0	0.1543	0.1328	0.103	0	0	0	0	0	0	0	0	0	0	0.217	0
chr9	131633293	131633428	-	NM_004059	CCBL1	un-annotated TE exon	0	0	0	0	0	0	0	0	0	0	0	0	0	0.982	0.2624	0.7109	0.2207	0	0	0	0	0	0	0	0	0
chr9	736352	736557	+	NM_153186	KANK1	un-annotated TE exon	0	0.1202	0.3717	0	0	0	0	0	0.179	0.8682	0	0	0	0.1081	0	0.1043	0.0728	0	0	0	0	0.3194	0.6389	0.3838	0	0.5547
chr9	35095876	35095973	-	NM_001201484	NA	annotated TE exon	0.3448	0	0.5861	0.9499	2.2087	1.8407	1.1292	0.1886	1.8808	0	0.5637	0.34	0.439	0.1136	0.7284	1.5346	0	0.3641	0	0	0.6297	0	0	0	0.2392	0
chr9	35743273	35743323	-	NM_020944	GBA2	un-annotated TE exon	0.3313	0	0.3754	0.7301	1.7684	0.393	0	1.0875	2.1685	1.7534	1.4444	0.9801	0.2812	0.2182	1.1663	0.6319	0.2942	1.1662	0	0	0.4033	0	0	0	0.9193	0.7469
chr9	35661710	35661999	-	NM_032818	C9orf100	un-annotated TE exon	3.8456	0.5124	10.6946	1.0914	0.7464	4.4233	4.8846	0.4462	1.2712	0.1542	4.0641	2.0684	2.2745	6.1019	5.7022	7.9272	2.0696	3.7736	0	0	0	0.1134	0.1135	0	0	0.1313
chr9	36580747	36580868	+	NM_014791	MELK	un-annotated TE exon	0.1385	0	0.4708	0	0.1479	0.1643	0	0.1515	0	0	0.4528	0.2731	0	0.1824	0.195	0.1761	0	0.195	0	0	0	0	0	0	0	0.3122
chr9	75769377	75769497	+	NM_000700	ANXA1	un-annotated TE exon	0	2.8654	2.6897	0	0.1491	0	0	1.6806	0	1.8475	0	0	0.1185	0	0.1966	0	0	0.1966	0.3534	0.6775	0.17	0.5438	2.1754	0.6535	0.1937	0
chr9	86603244	86603319	+	NM_024945	RMI1	un-annotated TE exon	0	0.9776	0.5038	0.4899	0.2373	0	0	0	0.4851	0.5883	0.4846	0.4385	0	0.2929	0.1565	0.2827	0	0	0	0	0	0	0	0	0.3084	0
chr9	86609936	86610057	+	NM_024945	RMI1	un-annotated TE exon	0	0	0	0	0.1479	0	0.1814	0	0	0	0	0	0	0.0912	0.0975	0.0881	0	0	0	0	0	0	0	0	0	0
chr9	95794681	95794838	+	NM_033086	FGD3	un-annotated TE exon	0.3208	0.1567	0.1212	0.1178	0.685	0	0.2802	0	0	0	0.1166	0.5273	0.0908	0	0.0753	0.136	0	0.1506	0	0	0	0	0.2082	0	0	0
chr9	95831317	95831430	+	NM_145006	SUSD3	un-annotated TE exon	0.1482	0	0	0.1633	0.6329	2.1098	0.1942	0	0	0	1.7769	3.0693	0	0	1.3566	1.4135	0	0.313	0	0	0	0.2886	0.8659	0	0	1.0024
chr9	100852664	100852764	-	NM_014788	TRIM14	un-annotated TE exon	0.1673	0	0	0	0	0	0	0.183	0.365	0.4427	0	0.165	0	0	0	0.2127	0	0.3533	0	0	0	0	0	0	0	0
chr9	100872351	100872516	-	NM_014788	TRIM14	un-annotated TE exon	0.3054	0.2984	0.2307	0.2243	0.1087	0	0	0	0	0	0.3328	1.3048	0	0.1341	1.29	1.359	0.1808	0.4299	0	0.2469	0	0.1982	0	0	0.4236	1.1473
chr9	104169694	104169814	+	NM_197977	ZNF189	un-annotated TE exon	0.2793	0	0	0.3077	0	0.3313	0	0	0.914	0	0.1522	0.5508	0	0	0.0983	0.0888	0.248	0.1966	0	0	0	0.2719	0	0	1.1624	0.6296
chr9	104169694	104169814	+	NM_003452	ZNF189	un-annotated TE exon	0.2793	0	0	0.3077	0	0.3313	0	0	0.914	0	0.1522	0.5508	0	0	0.0983	0.0888	0.248	0.1966	0	0	0	0.2719	0	0	1.1624	0.6296
chr9	107533515	107533597	+	NM_018376	NIPSNAP3B	un-annotated TE exon	0	0	0	0	0.2173	0.483	0	0	0	0	0	0.2007	0	0	0	0	0	0	0	0	0	0	0.3964	0	0	0
chr9	114327279	114327376	-	NM_012212	PTGR1	un-annotated TE exon	0	0	0	0	0.3681	0.2045	0.2258	0.5659	0	0	0	0	0	0	0	0	0	0.1214	0	0	0	0.3357	0	0	0.4784	0
chr9	124927997	124928097	+	NM_198469	MORN5	un-annotated TE exon	0	0	0	0	0	0	0	0	0	0	0	0	0	0	0	0	0	0	0	0	0	0	0	0	0	0
chr9	125133892	125134113	+	NM_000962	PTGS1	un-annotated TE exon	0	0.3347	0	0.0839	0	0	0	0	0	0	0	0.2252	0.0646	0	0.0536	0.2903	0.5407	1.7146	0	0	0	0	0.1482	0	0	0.1716
chr9	125133892	125134113	+	NM_080591	PTGS1	un-annotated TE exon	0	0.3347	0	0.0839	0	0	0	0	0	0	0	0.2252	0.0646	0	0.0536	0.2903	0.5407	1.7146	0	0	0	0	0.1482	0	0	0.1716
chr9	130660235	130660289	-	NM_013443	ST6GALNAC6	annotated TE exon	0.3072	2.7016	1.3923	1.0155	0	0.3644	1.2073	0.6722	3.3513	0	4.018	2.4235	0.5214	0	1.2978	0.7813	1.9096	0.2163	6.9969	8.9426	7.8541	0	0.5982	6.4693	0.4262	4.1553
chr9	131269495	131269619	+	NM_001499	GLE1	un-annotated TE exon	7.0293	2.9718	0.1532	5.2131	9.0911	5.6121	4.0725	1.6268	0.8847	0.3577	0.442	0.5332	1.606	1.6026	0.8566	0.6875	1.3204	1.2371	0	0.3279	0.4937	0.2632	0.5264	0	0.1875	0
chr9	131269495	131269619	+	NM_001003722	GLE1	un-annotated TE exon	7.0293	2.9718	0.1532	5.2131	9.0911	5.6121	4.0725	1.6268	0.8847	0.3577	0.442	0.5332	1.606	1.6026	0.8566	0.6875	1.3204	1.2371	0	0.3279	0.4937	0.2632	0.5264	0	0.1875	0
chr9	131689147	131689475	+	NM_174933	PHYHD1	un-annotated TE exon	0.719	6.9252	0	0	0.1097	0.1218	0	0	0	1.2231	0	1.6712	2.2664	2.7062	0.0362	0.0327	0	0.0362	14.1664	20.0573	10.8166	7.9001	7.2005	13.4585	3.8475	4.5152
chr9	140470761	140470854	-	NM_138778	WDR85	un-annotated TE exon	5.932	2.898	2.444	4.1594	3.8378	8.3158	2.3546	2.7534	1.9609	1.4269	1.9591	8.1536	0.7627	1.184	2.025	1.5999	1.4366	3.5432	0	0.436	0.2188	0.35	1.0501	0	2.4937	0.4052
chr10	35664333	35664450	+	NM_145012	CCNY	un-annotated TE exon	0	0	0	0	0	0	0	0	0	0	0	0	0.9721	0.2829	0.7057	0.7283	0.2543	0.1008	0	0	0	0	0	0	0	0
chr10	35762718	35762852	+	NM_145012	CCNY	un-annotated TE exon	0	0	0	0	0	0	0	0	0	0	0	0	0	0	0	0	0	0	0	0	0	0	0	0	0	0
chr10	35664333	35664450	+	NM_181698	CCNY	un-annotated TE exon	0	0	0	0	0	0	0	0	0	0	0	0	0.9721	0.2829	0.7057	0.7283	0.2543	0.1008	0	0	0	0	0	0	0	0
chr10	35762718	35762852	+	NM_181698	CCNY	un-annotated TE exon	0	0	0	0	0	0	0	0	0	0	0	0	0	0	0	0	0	0	0	0	0	0	0	0	0	0
chr10	91271840	91271900	-	NM_213606	SLC16A12	un-annotated TE exon	0	0	0	0	0	0	0	0	0	0	0	0	0	0	0	0	0	0	0	0	0	0	0	0	0	0
chr10	97602956	97603058	+	NM_001776	ENTPD1	un-annotated TE exon	0	0	0	0	0	0	0	0	0	0	0.5364	0.3235	0	0	0	0	0	0	0	0	0	0	0	0	0	0.3698
chr10	104940988	104941085	-	NM_012229	NT5C2	annotated TE exon	2.7587	11.8771	3.9071	10.069	3.4971	4.0904	6.7754	7.5457	1.1285	8.6684	3.5704	7.3108	7.6085	17.0345	10.3185	9.9751	3.0621	12.9876	0.8726	0.4182	0.4198	3.3572	4.0289	0.8068	1.4352	0.3887
chr10	12184432	12184564	+	NR_024577	SEC61A2	annotated TE exon	0	0	0	0	0	0	0	0	0.2772	0	0	0	0	0	0.0894	0	0	0	0	0	0	0	0	0	0	0
chr10	16479356	16479489	+	NM_001001484	PTER	annotated TE exon	1.8915	2.033	1.4287	0.9726	1.3461	1.1966	0	1.1037	1.1004	0.3337	1.2369	2.6112	0.9631	0.1661	0.7102	0.5612	0	0.3551	0	0.6117	0.307	0	0.4911	0	0	0.5685
chr10	27076057	27076163	-	NM_005470	ABI1	un-annotated TE exon	0	0	0	0.174	0.1686	0	0	0	0	0	0.1721	0	0.402	0	0.2224	0.2008	0.8414	0.2223	0	0	0	0	0.615	0	0	0
chr10	27124244	27124336	-	NM_005470	ABI1	un-annotated TE exon	0.1817	0.5326	0	0	0.194	0	0	0	0	0	0.198	0	0.3084	0.1197	0	0.1155	0	0	0	0	0	0	0	0	0	0
chr10	26991091	26991123	+	NM_014317	PDSS1	annotated TE exon	0	0	0	0	0	0	0	0	0	0	0	0.5049	0	1.0117	1.0815	0.9766	0	0.3605	0	0	0	0	0	1.198	0	0
chr10	27076057	27076163	-	NM_001012752	ABI1	un-annotated TE exon	0	0	0	0.174	0.1686	0	0	0	0	0	0.1721	0	0.402	0	0.2224	0.2008	0.8414	0.2223	0	0	0	0	0.615	0	0	0
chr10	27124244	27124336	-	NM_001012752	ABI1	un-annotated TE exon	0.1817	0.5326	0	0	0.194	0	0	0	0	0	0.198	0	0.3084	0.1197	0	0.1155	0	0	0	0	0	0	0	0	0	0
chr10	27076057	27076163	-	NM_001012751	ABI1	un-annotated TE exon	0	0	0	0.174	0.1686	0	0	0	0	0	0.1721	0	0.402	0	0.2224	0.2008	0.8414	0.2223	0	0	0	0	0.615	0	0	0
chr10	27124244	27124336	-	NM_001012751	ABI1	un-annotated TE exon	0.1817	0.5326	0	0	0.194	0	0	0	0	0	0.198	0	0.3084	0.1197	0	0.1155	0	0	0	0	0	0	0	0	0	0
chr10	27076057	27076163	-	NM_001012750	ABI1	un-annotated TE exon	0	0	0	0.174	0.1686	0	0	0	0	0	0.1721	0	0.402	0	0.2224	0.2008	0.8414	0.2223	0	0	0	0	0.615	0	0	0
chr10	27124244	27124336	-	NM_001012750	ABI1	un-annotated TE exon	0.1817	0.5326	0	0	0.194	0	0	0	0	0	0.198	0	0.3084	0.1197	0	0.1155	0	0	0	0	0	0	0	0	0	0
chr10	32770599	32770710	+	NM_145023	CCDC7	un-annotated TE exon	0.1509	0	0	0	0	0	0	0	0	0.3992	0	0	0	0.0994	0	0	0	0	0	0	0	0	0	0	0	0
chr10	37631254	37631341	+	NM_052997	ANKRD30A	un-annotated TE exon	0	0	0	0	0	0	0	0	0	0	0	0	0	0	0	0	0	0	0	0	0	0	0	0	0	0
chr10	43109336	43109416	-	NM_006955	ZNF33B	un-annotated TE exon	0	0	0	0	0	0	0	0	0	0	0	0	0	0.1374	0.4406	0.2652	0.3705	0	0	0	0	0.4062	0	0	0	0
chr10	46048560	46048652	-	NM_001002265	2013-03-08	annotated TE exon	0.1817	0.5326	0	0	0	0.2155	0.476	0.3976	0	0	0	0	0	0.1197	0	0	0.484	0	0	0	0	0	0.7076	0	0	0
chr10	46237271	46237384	+	NM_015262	FAM21C	un-annotated TE exon	0	0	0	0	0	0	0	0	0	0	0	0	0.1258	0	0	0	0.2632	0.1043	0	0	0	0	0	0	0.2056	0
chr10	48791407	48791521	-	NM_015605	PTPN20B	un-annotated TE exon	0	0	0	0	0	0	0	0	0	0	0	0	0	0	0	0	0	0	0	0	0	0	0	0	0	0
chr10	49782817	49783265	-	NM_021226	ARHGAP22	un-annotated TE exon	0.0376	0.4412	0	0	0.0402	0	0	0.3294	0	0.1992	0	0	0.0639	1.2393	0.212	0.1675	0	0	0	0	0	0	0	0	0.7309	0
chr10	62695971	62696042	-	NM_001242359	NA	annotated TE exon	0	0	0	0	0	0.2784	0	0	0	0	0	0	0	0	0.3305	0	0	0	0	0	0	0	0.914	0	0	0.529
chr10	71039899	71040010	+	NM_033500	HK1	un-annotated TE exon	0	0	0	0	0	0	0	0	0	0	0	0	0	0	0	0	0	0	0	0	0	0	0	0	0	0
chr10	71039899	71040010	+	NM_033498	HK1	un-annotated TE exon	0	0	0	0	0	0	0	0	0	0	0	0	0	0	0	0	0	0	0	0	0	0	0	0	0	0
chr10	73958207	73958423	-	NM_015947	ASCC1	un-annotated TE exon	0.0779	0	0	0.0858	0.0831	0	0	0	0	0	0.0849	0.0768	0.1982	0	0.4386	0.3465	0.484	0	0	0	0	0	0	0	0.108	0
chr10	74837479	74837571	-	NM_001142595	P4HA1	annotated TE exon	0.1817	0	0	0	0	0.2155	0	0	0	0	0	0.1792	0.1542	0	0.2558	0	0.3227	0	0	0	0	0	0	0	0	0
chr10	75934174	75934376	+	NM_006721	ADK	un-annotated TE exon	0	0	0.0943	0	0	0	0	0	0.1816	0.2202	0.0907	0	0	0.1096	0.4688	0.635	0.1478	0	0	0	0	0	0	0	0	0.1876
chr10	75898564	75898689	-	NM_207012	AP3M1	annotated TE exon	3.6208	11.2032	1.8233	7.0926	5.2968	10.6579	3.8645	2.7877	2.6331	4.2581	3.0693	3.9671	2.1622	1.6782	1.4163	7.7584	1.5481	4.5315	0.6787	2.6023	1.7958	1.3056	2.6113	1.8826	1.8604	0
chr10	81955487	81955588	-	NM_145869	ANXA11	un-annotated TE exon	0	0	0	0	0	0	0	0.1812	0	0	0	0	0.5623	0.2182	0	0.5266	0	0.3499	0	0	0	0	0	0	0	0
chr10	88910764	88910883	+	NM_019054	FAM35A	un-annotated TE exon	0	0	0	0	0	0	0.3689	0	0	0	0	0	0	0.1855	0.2974	0	0	0	0	0	0	0	0	0	0.1953	0
chr10	88923736	88923857	+	NM_019054	FAM35A	un-annotated TE exon	0	0.203	0.1569	0	0	0	0	0	0	0	0	0	0	0	0	0	0	0	0	0	0	0	0	0	0	0
chr10	88928934	88929074	+	NM_019054	FAM35A	un-annotated TE exon	0	0	0	0	0	0	0	0	0	0	0	0	0.1017	0.0789	0	0.0762	0	0	0	0	0	0	0	0	0	0
chr10	91097182	91097299	+	NM_001549	IFIT3	un-annotated TE exon	0	0	0.3245	0	0	0	0	0.1567	0	0	0.1561	0.1412	0	0.0943	0	0	0	0	0	0	0	0	0	0	0.3973	0
chr10	97220356	97220465	-	NM_015385	SORBS1	un-annotated TE exon	0	0	0	0	0	0	0	0	0	0	0	0	0	0.1012	0	0	0	0	0	0	0	0	0	0	0	0
chr10	98133458	98134328	-	NM_012465	TLL2	un-annotated TE exon	0	0	0.022	0	0	0.046	0	0.0424	0.0423	0	0.0423	0	0.0823	0	0.041	0	0.0517	0.0683	0	0	0	0	0.0378	0	0.0807	0
chr10	99239998	99240114	-	NM_022362	MMS19	un-annotated TE exon	0.1444	1.0583	0.6545	0.3183	0.4625	0	0	0	0	0.3821	0	0.712	0.6128	0.3805	1.1185	1.01	0	0.305	0.3655	0.3503	0	0	0.2812	0	0.2004	0
chr10	98862053	98862150	-	NM_003061	SLIT1	un-annotated TE exon	0	0	0	0	0	0	0	0.1886	0	0	0	0	0	0	0	0	0	0	0	0	0	0	0	0	0	0
chr10	99750761	99750852	-	NM_018058	CRTAC1	un-annotated TE exon	0	0	0	0	0	0	0	0	0	0	0	0	0	0	0	0	0	0	0	0	0	0	0	0	0	0
chr10	103167508	103167622	+	NM_033637	BTRC	un-annotated TE exon	0	0	0	0	0	0	0	0	0	0	0	0	0	0	0	0	0	0	0	0	0	0	0	0	0	0
chr10	103382360	103382457	-	NM_022039	FBXW4	un-annotated TE exon	0	0	0	0	0	0	0	0	0	0	0	0	0	0	0	0	0	0	0	0	0	0	0	0	0	0
chr10	103167508	103167622	+	NM_003939	BTRC	un-annotated TE exon	0	0	0	0	0	0	0	0	0	0	0	0	0	0	0	0	0	0	0	0	0	0	0	0	0	0
chr10	106048141	106048246	+	NM_183239	GSTO2	un-annotated TE exon	0.1594	0	0	0.5269	0.3403	0.5673	0	0	0	0.4218	0	0	1.488	0.8399	1.1223	1.8242	0.4246	0.2244	0.4034	0.3867	0.1941	0	0.6208	0.373	0.2211	0
chr10	111871426	111871612	+	NM_001121	ADD3	un-annotated TE exon	0	0	0	0	0	0	0	0	0	0	0	0	0	0	0	0	0	0	0	0	0	0	0	0	0	0
chr10	111871426	111871612	+	NM_016824	ADD3	un-annotated TE exon	0	0	0	0	0	0	0	0	0	0	0	0	0	0	0	0	0	0	0	0	0	0	0	0	0	0
chr10	118742652	118742706	-	NM_018330	KIAA1598	un-annotated TE exon	0	0	0.3481	0	0	0	0.4024	0	0	0	0	0	0	0.2023	0	0	0	0	0	0	0	0	0	0	0	0
chr10	123610810	123610927	-	NM_007041	ATE1	un-annotated TE exon	0	0	0	0	0	0	0	0	0	0	0.1561	0	0	0	0	0.091	0	0.1008	0	0	0	0	0	0	0	0
chr10	123610810	123610927	-	NM_001001976	ATE1	un-annotated TE exon	0	0	0	0	0	0	0	0	0	0	0.1561	0	0	0	0	0.091	0	0.1008	0	0	0	0	0	0	0	0
chr10	127587489	127587606	+	NM_145235	FANK1	un-annotated TE exon	0	0.2099	0.1622	0.3156	0	0	0.1876	0.3133	0	0	0	0	0.243	0.3773	0	0	0	0.7056	0.7247	0	0.3486	0	0	0	0	0
chr10	128138441	128138558	-	NM_001004298	C10orf90	un-annotated TE exon	0	0	0	0	0	0	0	0	0	0	0	0	0	0	0	0	0	0	0	0	0	0	0	0	0	0
chr10	5966714	5966764	+	NM_032807	FBXO18	un-annotated TE exon	0	0	0.3754	0	0	0.393	0	0	0	0	0	0	0.2812	0	0.2333	0	0	0.2332	0	0	0	0	0.6451	0	0.4596	0
chr10	5966714	5966764	+	NM_178150	FBXO18	un-annotated TE exon	0	0	0.3754	0	0	0.393	0	0	0	0	0	0	0.2812	0	0.2333	0	0	0.2332	0	0	0	0	0.6451	0	0.4596	0
chr10	12241474	12241593	+	NM_006023	CDC123	un-annotated TE exon	0	0	0	0	0	0	0.1844	0	0	0	0	0	0.5975	0.0927	0.0991	0.2686	0	0.1983	0	0	0	0.2742	0	0	0	0
chr10	12229618	12229958	-	NM_014142	NUDT5	un-annotated TE exon	0.0496	0.3631	0.393	0.1092	0.1587	0.2939	0.1298	0	0	0.1311	0	0	0.2523	0.1632	0.7675	0.189	0.484	0.3139	0	0	0	0	0	0.1159	0	0.2234
chr10	12229618	12229958	-	NM_014142	NUDT5	un-annotated TE exon	0.0496	0.3631	0.393	0.1092	0.1587	0.2939	0.1298	0	0	0.1311	0	0	0.2523	0.1632	0.7675	0.189	0.484	0.3139	0	0	0	0	0	0.1159	0	0.2234
chr10	14984113	14984434	-	NM_001033858	DCLRE1C	annotated TE exon	0.2099	0.1538	0.1189	0	0.112	0.1245	0.0687	0.0574	0	0.1389	0.286	0.3105	0.757	0.0691	0.4434	0.4003	0.5126	0.3694	0	0	0	0	0.1022	0.1228	0	0
chr10	15144217	15144335	+	NM_001097590	RPP38	annotated TE exon	3.8338	1.4568	1.6088	3.1291	2.5768	4.5476	2.0459	2.641	0.9293	2.2543	2.1665	3.7804	1.3255	0.7482	1.7995	1.1735	1.0087	1.5994	2.1559	2.411	3.2843	0.8294	1.106	2.99	1.1819	0.3201
chr10	15098823	15098981	+	NM_018324	OLAH	annotated TE exon	0	0	0	0	0	0	0	0	0	0	0	0	0	0	0	0.1351	0.1887	0	0	0	0	0	0	0	0	0
chr10	15144217	15144335	+	NM_183005	RPP38	annotated TE exon	3.8338	1.4568	1.6088	3.1291	2.5768	4.5476	2.0459	2.641	0.9293	2.2543	2.1665	3.7804	1.3255	0.7482	1.7995	1.1735	1.0087	1.5994	2.1559	2.411	3.2843	0.8294	1.106	2.99	1.1819	0.3201
chr10	17657649	17657772	-	NM_014241	PTPLA	un-annotated TE exon	0.6813	0	0	0	0.2909	0.3233	0	0.1491	0	0	0	0	0	0	0.0959	0.0866	0	0	0	0	0	0.5307	0.5307	0.9565	0	0
chr10	27448948	27449067	+	NM_032844	MASTL	un-annotated TE exon	0.1408	0.2064	0	0	0	0	0.1844	0	0	0	0.1535	0.1388	0	0.1855	0.1983	0.0895	0.2501	0.0991	0	0	0	0	0.5484	0.3295	0	0
chr10	27436427	27436597	-	NM_139312	YME1L1	annotated TE exon	0.8893	0.7241	0.5598	1.4154	1.0548	1.2893	1.9415	0.2162	0	2.3532	2.0462	1.559	2.1802	1.1064	2.2263	2.2616	2.1936	1.3217	0.5001	0.4794	0.2406	0	0.1924	0	0.1371	0
chr10	27820458	27820544	+	NM_021252	RAB18	un-annotated TE exon	0.7769	0	0.2201	0	0	0.4608	0	0	0.4237	0.5139	0	0.5745	0.4944	1.5351	1.0939	0.6174	0	0.4102	0	0	0	0	0	0	0	0
chr10	46322961	46323045	-	NM_133446	AGAP4	un-annotated TE exon	0	0	0	0	0	0	0	0	0	0	0	0	0	0	0	0	0	0	0	0	0	0	0	0	0	0
chr10	48791407	48791521	-	NM_015605	PTPN20B	un-annotated TE exon	0	0	0	0	0	0	0	0	0	0	0	0	0	0	0	0	0	0	0	0	0	0	0	0	0	0
chr10	51550041	51550174	+	NM_002443	MSMB	un-annotated TE exon	0	0	0	0	0	0	0	0	0	0.3337	0	0	0	0	0	0	0	0	0.9573	36.7045	2.6097	11.5397	134.801	15.9318	0	0
chr10	51550041	51550174	+	NM_138634	MSMB	un-annotated TE exon	0	0	0	0	0	0	0	0	0	0.3337	0	0	0	0	0	0	0	0	0.9573	36.7045	2.6097	11.5397	134.801	15.9318	0	0
chr10	70665982	70666093	+	NM_024045	DDX50	un-annotated TE exon	0.1509	1.7689	0.6837	0.4987	0.1611	0.3579	0.3952	0.1651	0	0	0	0.2975	0.5121	0.3975	0.2124	0.3837	0	0	0	0	0	0	0.2938	0	0	0
chr10	72543095	72543281	-	NM_152710	C10orf27	annotated TE exon	0	0	0	0	0	0	0	0	0	0	0	0	0	0	0	0	0	0	0	0	0	0	0	0	0	0
chr10	73979995	73980137	+	NM_173473	C10orf104	un-annotated TE exon	5.4355	6.2346	8.836	4.6871	6.8115	4.2049	8.0484	6.0761	2.8357	1.5633	1.9317	1.2817	5.1139	5.7592	4.1597	4.5073	9.3383	5.8228	17.3428	15.1909	9.3501	7.8225	15.8759	10.7821	1.1475	1.8645
chr10	75167934	75168043	-	NM_004034	ANXA7	un-annotated TE exon	0.1536	0.4503	0.3481	0.3385	0	0.3644	0.6036	0	0	0	0.1674	0.1515	0.1304	0.1012	0.8652	0.293	1.5004	0.6488	0	0	0.748	0	0	0	0.4262	0
chr10	75167934	75168043	-	NM_001156	ANXA7	un-annotated TE exon	0.1536	0.4503	0.3481	0.3385	0	0.3644	0.6036	0	0	0	0.1674	0.1515	0.1304	0.1012	0.8652	0.293	1.5004	0.6488	0	0	0.748	0	0	0	0.4262	0
chr10	75570557	75570661	-	NM_003635	NDST2	annotated TE exon	1.6093	2.3586	1.641	5.3195	2.9204	5.5357	4.005	2.2888	2.8087	0.4258	6.4893	4.9192	0.9559	1.8019	1.5862	1.5346	0.7145	3.6252	4.8867	6.2456	4.5059	4.7001	3.4469	4.1417	3.572	1.0883
chr10	81850136	81850187	+	NM_025125	C10orf57	un-annotated TE exon	0	0	0	0.358	0	0	0	0	0	0	0.3541	0	0.2758	0.214	0.4576	0.4132	0	0	0	0	0.7912	0	0.6327	0	0	0
chr10	82226197	82226294	+	NM_030927	TSPAN14	un-annotated TE exon	0	0	0	0	0	0	0	0	0	0	0	0	0	0.2271	0.2428	0.1096	0	0.1214	0	0	0	0	0	0	0	0
chr10	89306330	89306452	+	NM_004897	MINPP1	un-annotated TE exon	0	0	0	0	0	0	0	0	0	0.3635	0	0	0	0	0.0967	0.0873	0	0.0967	0	0	0	0	0	0	0	0
chr10	99922642	99922732	+	NM_014472	C10orf28	un-annotated TE exon	0.3714	1.0886	1.8934	1.6368	0.9911	0.6608	1.2161	0.6095	0	0	0.6071	0.3662	0.6303	0.7338	0.2615	0.5902	0	0.1307	0	0	0.226	0	0	0	0.2576	0
chr10	99989823	99989984	+	NM_014472	C10orf28	un-annotated TE exon	0	0	0	0	0	0	0	0	0	0	0	0	0	0	0	0	0	0	0	0	0	0	0	0	0	0
chr10	100202559	100202714	-	NM_182639	HPS1	un-annotated TE exon	0.6499	2.8575	3.068	0.7161	0.3469	1.6703	1.7025	2.3701	0.4726	0.5732	1.8888	1.8157	0.5515	1.5695	1.5252	1.3084	0	0.4575	3.2892	0.2627	1.846	2.5308	4.4292	1.774	0.1503	0.9767
chr10	100202559	100202714	-	NM_000195	HPS1	un-annotated TE exon	0.6499	2.8575	3.068	0.7161	0.3469	1.6703	1.7025	2.3701	0.4726	0.5732	1.8888	1.8157	0.5515	1.5695	1.5252	1.3084	0	0.4575	3.2892	0.2627	1.846	2.5308	4.4292	1.774	0.1503	0.9767
chr10	104476371	104476468	+	NM_178858	SFXN2	un-annotated TE exon	0.1724	0.2527	0.9768	3.6096	0.1841	4.295	0.2258	0.3773	0	0	0	0	0	0	0.2428	0.1096	0	0.2428	0	0	0	0.3357	1.0072	0	0.2392	0
chr10	106017193	106017241	+	NM_004832	GSTO1	un-annotated TE exon	0	0	0	0.38	0	0	0	0	0	0	0	0	0	0	0	0	0	0	0	0	0	0.6714	0	0	0	0
chr10	112643794	112643940	+	NM_145341	PDCD4	un-annotated TE exon	0.1149	0	0	1.3932	1.2271	2.4543	3.0113	0.2515	1.5047	0.9125	1.8791	2.1536	0.0975	0.6057	0.6474	1.6077	0.9186	0.0809	0	0.2788	0	0.4476	2.0144	0	0.1595	0.2591
chr10	112643794	112643940	+	NM_014456	PDCD4	un-annotated TE exon	0.1149	0	0	1.3932	1.2271	2.4543	3.0113	0.2515	1.5047	0.9125	1.8791	2.1536	0.0975	0.6057	0.6474	1.6077	0.9186	0.0809	0	0.2788	0	0.4476	2.0144	0	0.1595	0.2591
chr10	115932900	115933024	-	NM_018017	C10orf118	un-annotated TE exon	0.1352	0.3962	2.6037	1.0426	0.7215	0.9621	2.656	0.1479	0.8847	1.4307	0.1473	0.1333	0.2294	0.5342	0.8566	0.4297	0.3601	0.0952	0	0	0	0.2632	0	0	0.5626	0
chr10	120081817	120081923	-	NM_022063	C10orf84	un-annotated TE exon	0	1.3887	0.3578	0.174	0.1686	0.562	0.6206	0.5183	0	0	0.3442	0	0.134	0	0.6671	0.3012	0	0.4447	0	0	0.3845	0.3075	0	0.3695	0.2191	0
chr10	120869705	120869858	+	NM_207009	FAM45A	un-annotated TE exon	0	0	0	0.1209	0	0	0	0	0	0	0	0	0.0931	0.0723	0	0	0	0	0	0	0	0	0.2137	0	0	0
chr10	126450869	126451127	-	NM_212554	METTL10	annotated TE exon	1.5658	6.2152	1.6262	1.6533	0.4875	1.393	4.871	1.5703	0.427	1.0358	1.4932	1.158	0.6644	1.2461	0.6431	1.2028	1.1007	0.643	0.3302	0.633	0.6354	2.2865	2.5407	0.6106	1.6291	0.1471
chr10	127482591	127482957	-	NM_000375	UROS	un-annotated TE exon	0.2302	2.0244	0.7303	1.8263	0.1474	0.6007	0.2412	0.7052	0.7031	0.8528	1.405	1.135	1.094	3.457	1.0373	1.1416	1.6353	3.2412	0.233	0.1117	0.2242	0.2689	0.269	0.1077	0.511	0.2076
chr10	131978377	131978585	+	NM_006541	GLRX3	un-annotated TE exon	0	0	0	0	0	0	0	0	0	0	0	0	0	0	0	0	0	0	0	0	0	0	0	0	0	0
chr10	135108868	135108943	-	NM_006659	TUBGCP2	un-annotated TE exon	0	0.9776	0	0.4899	0.712	1.8461	1.7474	0.7297	0	0.5883	0.4846	0.4385	0.566	0.4393	0.3131	0.7067	0.3948	0.7826	0	0	0.5413	0	0	0	0.3084	1.0024
chr11	16763364	16763421	+	NM_014267	C11orf58	un-annotated TE exon	0.2913	0	0	0	0	0.3456	0	0	0	0	0	0	0	0.3838	0.4102	0.3704	0	0	0	0	0.3547	0	0.5673	0	0	0.6567
chr11	10520792	10520903	+	NM_000480	AMPD3	un-annotated TE exon	0	0.2211	0	0	0	0	0	0	0	0	0	0.2975	0	0	0.2124	0	0	0	0	0	0	0	0	0	0	0
chr11	20795063	20795186	+	NM_006157	NELL1	un-annotated TE exon	0	0.1997	0	0	0	0	0	0	0	0	0	0	0	0	0	0	0	0	0	0	0	0	0	0	0	0
chr11	77698575	77698744	-	NM_033547	INTS4	un-annotated TE exon	0.3976	0.1457	0.1126	0.3286	0	0.2358	0	0.1087	0	0	0	0.196	0.253	0.3273	1.1897	0.8847	0.0883	0.2099	0	0	0	0	0	0	0	0.2241
chr11	85981125	85981199	+	NM_003797	EED	un-annotated TE exon	0.4506	2.9718	0.2553	0.2482	0	2.1379	0	0	0	1.1923	1.7188	0.2222	0.1912	0.4452	0.1586	0.2865	0.2001	0	0	0	0	0	1.3161	0	0.3125	0
chr11	85981125	85981199	+	NM_152991	EED	un-annotated TE exon	0.4506	2.9718	0.2553	0.2482	0	2.1379	0	0	0	1.1923	1.7188	0.2222	0.1912	0.4452	0.1586	0.2865	0.2001	0	0	0	0	0	1.3161	0	0.3125	0
chr11	107999370	107999928	+	NM_000019	ACAT1	un-annotated TE exon	0	0.0443	0.1712	0	0.1291	0	0.0792	0	0.0659	0.16	0.0329	0.0298	0.1026	0.0796	0.2128	0.0961	0.1074	0.0638	0.153	0.0733	0.2208	0.2354	0.1177	0.2122	0.0839	1.0221
chr11	107999370	107999928	+	NM_000019	ACAT1	un-annotated TE exon	0	0.0443	0.1712	0	0.1291	0	0.0792	0	0.0659	0.16	0.0329	0.0298	0.1026	0.0796	0.2128	0.0961	0.1074	0.0638	0.153	0.0733	0.2208	0.2354	0.1177	0.2122	0.0839	1.0221
chr11	115316480	115316555	-	NM_014333	CADM1	un-annotated TE exon	0	0	0	0	0	0	0	0	0	0	0	0	0	0	0.1565	0	0.3948	0	0	0	0	0	0	0	0	0
chr11	110143636	110143776	-	NM_002906	RDX	un-annotated TE exon	0	0	0	0.132	0	0	0	0	0	0	0	0	0	0	0	0.0762	0	0.1687	0	0	0	0	0	0	0	0
chr11	118495508	118495561	+	NM_015157	PHLDB1	un-annotated TE exon	0.3129	0	0	0	0	0	0	0.3423	0	0	0	0	0	0	0.2203	0	0	0	0	0	0	0	0	0	0.4341	0
chr11	649943	650019	-	NM_021008	DEAF1	un-annotated TE exon	0	0	0	0.2418	0	0	0	0	0	0	0	0	0.1862	0	0.618	0.558	0.5846	0.309	0	0	0	0	0	0	0	0
chr11	675743	675816	-	NM_021008	DEAF1	un-annotated TE exon	0	0.3347	0	0	0	0	0	0	0	0	0.2489	0.2252	0	0	0.1608	0.1452	0.4055	0.1607	0	0.5539	0	0	0.4446	0	0.3168	0
chr11	10710811	10710926	-	NM_130385	MRVI1	un-annotated TE exon	0	0	0	0	0	0	0	0	0	0	0	0	0	0	0	0	0	0	0	0	0	0	0.2836	0	0	0
chr11	10711812	10711916	-	NM_001100163	MRVI1	annotated TE exon	0	0	0	0	0	0	0	0.1761	0	0	0	0	0	0	0	0	0	0	0	0	0	2.1934	1.8801	0	0.2232	0
chr11	10711812	10711916	-	NM_001100167	MRVI1	annotated TE exon	0	0	0	0	0	0	0	0.1761	0	0	0	0	0	0	0	0	0	0	0	0	0	2.1934	1.8801	0	0.2232	0
chr11	17312787	17312912	+	NM_005013	NUCB2	un-annotated TE exon	0	0.5896	0	0.1478	0.4295	0.3181	0	0.1467	0	0	0	0	0	0.1767	0	0.1705	0	0.2832	0	0	0.1633	0	0.7834	0	0.186	0
chr11	18345783	18345843	+	NM_005316	GTF2H1	un-annotated TE exon	0.831	0.406	0	0.6104	0.2957	0	0	0.3031	0.6043	0	0	0	0	0.5473	0.195	0	0.4919	0.39	0	0	0	0	0	0	0	0
chr11	31356994	31357111	-	NM_181807	DCDC1	annotated TE exon	0	0	0	0	0	0	0	0	0	0	0	0	0	0	0.2016	0.1821	0	0	0	0	0	0	0	0	0	0
chr11	33166416	33166519	-	NM_001326	CSTF3	un-annotated TE exon	0	0	0.3682	0	0	0	0	0	0	0	0.1771	0	0	0.107	0.1144	0.2066	0	0.1144	0	0	0	0	0	0.3801	0.2254	0.3663
chr11	44962554	44962628	-	NM_006034	TP53I11	un-annotated TE exon	0	0.3302	1.2763	0.993	1.443	0.5345	1.4755	0.493	0.4915	0	0	0	0.3824	1.3355	1.1104	0.5729	1.2003	0.793	0	0	0.2743	0	0.8774	0.5271	0.3125	0
chr11	46642592	46642707	+	NM_014741	KIAA0652	un-annotated TE exon	0	0	0	0	0	0	0	0	0	0	0	0	0	0	0	0	0	0	0	0	0	0	0	0	0	0
chr11	46651595	46651650	+	NM_014741	KIAA0652	annotated TE exon	0	0	0	0.3325	0	0	0	0	0	0	0	0	0	0	0.4249	0	0	0.2124	0	0	0	0	0.5875	0	0	0
chr11	46389728	46389853	+	NM_003646	DGKZ	un-annotated TE exon	0.1341	0.5896	0.4558	0.8866	1.2884	1.5907	1.4053	0	0	1.0645	0.5846	0.2645	0.2276	0.4416	0.8498	0.8526	1.0717	1.4161	0	0.6506	0.3265	0	0.2611	0	1.8604	0.9069
chr11	46389728	46389853	+	NM_201532	DGKZ	un-annotated TE exon	0.1341	0.5896	0.4558	0.8866	1.2884	1.5907	1.4053	0	0	1.0645	0.5846	0.2645	0.2276	0.4416	0.8498	0.8526	1.0717	1.4161	0	0.6506	0.3265	0	0.2611	0	1.8604	0.9069
chr11	46389728	46389853	+	NM_201533	DGKZ	un-annotated TE exon	0.1341	0.5896	0.4558	0.8866	1.2884	1.5907	1.4053	0	0	1.0645	0.5846	0.2645	0.2276	0.4416	0.8498	0.8526	1.0717	1.4161	0	0.6506	0.3265	0	0.2611	0	1.8604	0.9069
chr11	46651595	46651650	+	NM_001142673	KIAA0652	annotated TE exon	0	0	0	0.3325	0	0	0	0	0	0	0	0	0	0	0.4249	0	0	0.2124	0	0	0	0	0.5875	0	0	0
chr11	47867304	47867517	-	NM_015231	NUP160	un-annotated TE exon	0	0.1157	0	0.174	0	0.0937	0	0	0	0	0.0861	0.0779	0.402	0.156	0.6115	0.2008	0.1402	0	0.1998	0	0	0.1537	0	0	0.1095	0
chr11	61292161	61292285	-	NM_004200	SYT7	un-annotated TE exon	0.1352	0	0.6126	0	0.7215	0.6414	0	0	0.5898	0	0	0	0	0.089	1.6179	0.0859	0.3601	0.8565	0.6841	0	0.9874	0.5264	1.8425	0.6325	1.8753	3.9614
chr11	61205717	61205814	+	NM_017841	SDHAF2	un-annotated TE exon	0.1724	0	0	0	0	0	0	0	0	0	0	0	0.1463	0	0	0	0.1531	0.1214	0	0	0	0	0	0	0	0
chr11	62638217	62638309	+	NM_002394	SLC3A2	annotated TE exon	0	11.4505	6.1757	8.6084	0	0.431	0	0	0.7928	0	0	1.075	0.3084	0.1197	0.2558	0.231	0	0.6395	0	0.4407	0	0	0	0.4251	0.5041	0
chr11	62639049	62639141	+	NM_002394	SLC3A2	annotated TE exon	12.355	16.51	8.4401	13.0126	6.5945	13.7931	17.1353	1.7891	3.9639	0.4808	2.9703	4.2998	7.7092	5.8638	3.8376	5.0824	1.936	5.7557	0	1.3222	0	0.7075	0.3538	0.4251	3.7808	0.8191
chr11	62644259	62644351	+	NM_002394	SLC3A2	un-annotated TE exon	3.2704	2.6629	3.0878	3.2031	1.5516	1.0776	3.5699	0.3976	0	1.923	1.1881	1.075	2.4669	2.513	1.4071	1.0396	0.3227	1.1511	0.4598	0	0	0	0	0	0.2521	0
chr11	62644259	62644351	+	NM_001012664	SLC3A2	un-annotated TE exon	3.2704	2.6629	3.0878	3.2031	1.5516	1.0776	3.5699	0.3976	0	1.923	1.1881	1.075	2.4669	2.513	1.4071	1.0396	0.3227	1.1511	0.4598	0	0	0	0	0	0.2521	0
chr11	62639049	62639141	+	NM_001012662	SLC3A2	annotated TE exon	12.355	16.51	8.4401	13.0126	6.5945	13.7931	17.1353	1.7891	3.9639	0.4808	2.9703	4.2998	7.7092	5.8638	3.8376	5.0824	1.936	5.7557	0	1.3222	0	0.7075	0.3538	0.4251	3.7808	0.8191
chr11	62644259	62644351	+	NM_001012662	SLC3A2	un-annotated TE exon	3.2704	2.6629	3.0878	3.2031	1.5516	1.0776	3.5699	0.3976	0	1.923	1.1881	1.075	2.4669	2.513	1.4071	1.0396	0.3227	1.1511	0.4598	0	0	0	0	0	0.2521	0
chr11	66901268	66901327	+	NM_012308	KDM2A	un-annotated TE exon	0	0	0	0	0	0.3341	0	0	0	0	0	0	0.239	0.7419	0.7931	0.7162	0	0	0	0	0	0	0	0	0	0
chr11	66910675	66910842	+	NM_012308	KDM2A	un-annotated TE exon	0	0	0.114	0	0.1074	0	0	0	0	0	0	0.0992	0.5121	0.4637	1.0622	0.7673	0.7145	0.1416	0	0	0	0.1958	0.5875	0	0	0.4535
chr11	66523824	66523976	+	NM_024650	C11orf80	annotated TE exon	0.2209	0.3237	1.5015	0.7301	0.7074	0.655	1.4466	0.6041	0	0	0	0	0.7498	0.3637	0.311	0.2106	0.0981	0.8552	0	0	0.1344	0.215	0.215	0.2584	0	0
chr11	68272613	68272739	+	NM_018312	SAPS3	un-annotated TE exon	5.9872	7.995	5.2761	4.6912	3.6928	7.2597	6.9711	1.8924	1.1611	3.8726	4.3501	3.1487	0.9032	0.7887	2.6229	2.3684	1.654	0.843	0.3367	1.6136	2.4296	0.7772	0.5181	1.5565	0.1846	0
chr11	68289962	68290157	+	NM_018312	SAPS3	un-annotated TE exon	0	0.1264	0.1954	0.095	0.092	0.5113	0.5646	0	0.1881	0.2281	0.1879	1.2751	0.439	0.8517	1.3353	0.9865	0.6124	0.0607	0	0	0	0	0	0.2017	0	0
chr11	71673198	71673335	+	NR_024148	RNF121	annotated TE exon	0.1224	0	0	0	0	0	0.1604	0	0	0	0	0.1207	0.2078	0.1613	0.1724	0.0778	0	0.0862	0	0.297	0	0	0.4768	0	0.3397	0.276
chr11	72788663	72788715	-	NM_014824	FCHSD2	un-annotated TE exon	0	0	0	0	0	0	0	0	0	0	0	0	0	0	0	0.2027	0.5662	0	0	0	0	0	0	0	0	0
chr11	73679261	73679503	+	NM_153614	DNAJB13	un-annotated TE exon	0.0695	0.3057	0.5515	0.2299	0.965	0.2474	0.1822	0	0	0.184	0.1516	0.7542	3.2455	0.0458	0.2448	0.4863	1.6054	0.4406	0	0	0	0.1354	0.2708	0	0	0
chr11	73528868	73528992	+	NM_016055	MRPL48	un-annotated TE exon	0.4055	0.7925	0.9189	0.1489	1.0101	0.3207	0.1771	0.1479	0	0	0.1473	0.1333	0	0	0.3807	0.0859	0	0	0	0	0	0	0.2632	0	0.1875	0
chr11	75190289	75190533	-	NM_030792	GDPD5	un-annotated TE exon	0.6897	1.9206	1.0158	0.228	0.0736	0.2454	1.1744	1.8864	0.1505	0.365	0.7517	0.4761	0.9364	1.1356	3.2048	5.0862	2.6334	6.2146	0.1745	0.1673	0	0.1343	0.1343	0.1614	0.1914	0.1555
chr11	75228374	75228471	-	NM_030792	GDPD5	un-annotated TE exon	0	0	0.1954	0	0	0	0	0	0	0	0	0	0	0	0.1214	0	0	0	0	0	0	0	0	0	0	0
chr11	108096228	108096301	+	NM_000051	ATM	un-annotated TE exon	0.4567	0	0	0	0	0	0	0.2498	0.4982	0	0.4977	0.4503	0.1938	0	0.3215	0	0	0	0	0	0	0	0	0	0	0
chr11	752264	752473	+	NM_006755	TALDO1	un-annotated TE exon	1.7702	0.1179	0.3647	0	0	0	0	0.088	0	0	0.0877	0.238	0.0683	0.265	0.0567	0	0.2143	0.5098	0	0.1952	0.098	0.1567	0	0	0	0.1814
chr11	903656	903753	-	NM_023947	CHID1	un-annotated TE exon	0	0	0	0	0	0	0	0	0	0	0	0	0	0	0	0	0	0	0	0.4182	0	0	0	0	0	0
chr11	3004976	3005043	-	NM_005969	NAP1L4	un-annotated TE exon	0.497	0	1.1262	0	0.2653	0	0.651	0	0	0	0	0	0.4217	0.6547	0.3499	1.1058	0.8826	0.1749	0	0	0	0.4838	0	0	0	0
chr11	3382973	3383119	-	NM_001130519	ZNF195	annotated TE exon	1.9541	2.0216	0.6512	1.0132	1.1044	0.5454	1.2045	1.3834	1.0031	1.8249	1.2528	1.9269	0.1951	1.287	0.3237	0.1462	0.2041	0.4855	0	0	0	0.6714	0.6715	0.2689	0.3189	0.2591
chr11	3382973	3383119	-	NM_001130520	ZNF195	annotated TE exon	1.9541	2.0216	0.6512	1.0132	1.1044	0.5454	1.2045	1.3834	1.0031	1.8249	1.2528	1.9269	0.1951	1.287	0.3237	0.1462	0.2041	0.4855	0	0	0	0.6714	0.6715	0.2689	0.3189	0.2591
chr11	3382973	3383119	-	NM_001242841	NA	annotated TE exon	1.9541	2.0216	0.6512	1.0132	1.1044	0.5454	1.2045	1.3834	1.0031	1.8249	1.2528	1.9269	0.1951	1.287	0.3237	0.1462	0.2041	0.4855	0	0	0	0.6714	0.6715	0.2689	0.3189	0.2591
chr11	3383763	3383832	-	NM_007152	ZNF195	un-annotated TE exon	0.4828	0	0	0.5319	0	0	0	0.5282	0.5266	1.2774	0.5262	0	0.8194	0.477	0.17	0	0	0.3399	0	0	0	0	0.47	0	0	1.0883
chr11	6471399	6471851	-	NM_006458	TRIM3	un-annotated TE exon	0.5222	0.6014	0.3804	0.6576	4.9773	2.7432	4.3973	0.7754	1.6276	0.4935	0.3252	0.2207	0.4115	0.3439	0.2889	0.3794	0.53	0.4727	0.472	0.9048	0.227	0.0726	0.8716	0.3491	3.3118	0.5886
chr11	18302056	18302189	-	NM_181507	HPS5	un-annotated TE exon	0.1261	0.5544	0.7143	0	0.1346	0.1496	0	0.8278	0	0.3337	0.1374	0.1243	0.428	0	0.1776	0.1603	0.2239	0.2663	0	0	0	0.2455	0	0	0	0.2843
chr11	18302056	18302189	-	NM_007216	HPS5	un-annotated TE exon	0.1261	0.5544	0.7143	0	0.1346	0.1496	0	0.8278	0	0.3337	0.1374	0.1243	0.428	0	0.1776	0.1603	0.2239	0.2663	0	0	0	0.2455	0	0	0	0.2843
chr11	18420345	18420535	+	NM_005566	LDHA	un-annotated TE exon	0.1769	0.1297	0	0	0.0944	0	0	0.0968	0	0.4682	0.1928	0.2617	0.0751	0.0583	0.0623	0.1125	0	0.1868	0	0	0.4308	0.1723	0	0.207	0.2455	0.5983
chr11	18592168	18592285	-	NM_018314	UEVLD	un-annotated TE exon	0.1432	0	0	0.1578	0	0.1699	0.1876	0	0	0.3789	0	0	0.243	0.0943	0.7057	0.4552	0	0.1008	0	0.3473	0	0	0	0	0	0
chr11	18544906	18545006	-	NM_006292	TSG101	un-annotated TE exon	0.3346	0	0	0.1843	0	0	0	0	0.365	0	0	0.165	0	0.2204	0.4712	0.4254	0	0.3533	0	0.8116	0	0	0	0.3914	0	0
chr11	19152416	19152535	+	NM_019028	ZDHHC13	un-annotated TE exon	0	0	0	0	0	0	0	0	0	0	0	0	0	0	0.0991	0.0895	0	0	0	0	0	0	0	0	0	0
chr11	26588599	26588686	-	NM_001135092	MUC15	annotated TE exon	0.192	0	10.0074	0	0	0	0	0	0	0	0	0	0	0	0	0	0	0.5407	0	0	0	0	0.7478	0	0	0
chr11	26588599	26588686	-	NM_001135091	MUC15	annotated TE exon	0.192	0	10.0074	0	0	0	0	0	0	0	0	0	0	0	0	0	0	0.5407	0	0	0	0	0.7478	0	0	0
chr11	33732930	33733051	-	NM_203330	CD59	un-annotated TE exon	0.277	0.406	0.3138	0.1526	0	0	0.1814	0.1515	0	0.3665	0	0.1366	0.1175	0.3649	0.0975	0	0	0.0975	0	0	0	0.809	0.2697	0	0	0
chr11	47558172	47558282	-	NM_006560	CUGBP1	un-annotated TE exon	0.1522	0.8924	0.5174	0.8387	0.65	1.8057	0.3988	1.1658	0	0.4028	0.6636	0.3002	0.5167	0.5013	0.8574	1.1613	0.4055	0.9645	0	0	0.3706	0	0.2964	0.3562	0.4224	0.3432
chr11	60228545	60228633	+	NM_152866	MS4A1	annotated TE exon	0	0	0	0	0	0	0	0	0	0	8.6905	8.4245	0	0	0	0	0	0	0	0	0	0	0	0	0	0
chr11	61103312	61103409	+	NM_015533	DAK	un-annotated TE exon	0	0	0	0	0	0.2045	0	0	0	0	0	0	0	0	0	0	0	0	0	0	0	0	0	0	0	0
chr11	61579291	61579450	-	NM_013402	FADS1	un-annotated TE exon	0.1056	0.3096	0	0.2327	0.3382	0.1253	0.415	0.3466	0	0	0.2302	0.1041	0	0.4173	0	0.2686	0.1876	0.0743	0	0	0	0	0	0	0.4395	0
chr11	63254343	63254615	-	NM_054108	HRASLS5	un-annotated TE exon	0	0	0.0701	0	0	0	0	0	0	0	0	0	0	0	0	0	0	0	0	0	0	0	0	0	0	0
chr11	63254343	63254615	-	NM_054108	HRASLS5	un-annotated TE exon	0	0	0.0701	0	0	0	0	0	0	0	0	0	0	0	0	0	0	0	0	0	0	0	0	0	0	0
chr11	63360538	63360665	-	NM_007069	PLA2G16	un-annotated TE exon	0	0	0.1496	0.1455	0.1409	0.1566	0	0	0	0	0	0	0	0.1739	0	0.0839	0	0	0	0	0	0	0	0	0.1831	0
chr11	64086118	64086304	+	NM_012094	PRDX5	un-annotated TE exon	0.0904	0.1324	0.6143	0	0	0.1072	0.1184	0.0989	0	0.9564	0.0985	0.1782	0.1534	0.4761	0.4453	0.1723	0.4012	0.3181	0	0	0	0.3519	0.5278	0.2114	0.5014	0.2037
chr11	67199827	67199963	+	NM_003952	RPS6KB2	un-annotated TE exon	1.11	1.2654	1.3974	1.4949	0.79	0.8778	4.362	0.5398	1.6145	0.9791	1.4786	1.3378	1.1513	1.7872	2.0841	1.7251	1.9714	3.473	0	0.2992	1.3513	0.9606	1.9213	1.1543	3.5931	1.3901
chr11	67803095	67803255	+	NM_002496	NDUFS8	un-annotated TE exon	0.3149	0.7691	0.9513	1.3877	1.4565	0.8714	2.0621	0.5741	0.6869	0	0.8007	0.414	0.1781	0.4839	1.5517	0.9341	0.1864	0.8866	0	1.2729	0.2555	0	0.4087	0.7367	0.4368	0.2366
chr11	71822458	71822542	-	NM_014042	C11orf51	annotated TE exon	9.3432	12.5282	4.5046	10.2947	16.9768	10.1395	6.2494	11.5271	0.8674	15.2542	17.3323	13.5254	3.3739	3.1424	3.499	4.5497	3.8835	1.6793	10.061	7.7151	6.0501	6.193	2.7096	9.3022	3.5851	0.8962
chr11	71760465	71760585	-	NM_006185	NUMA1	un-annotated TE exon	1.5361	1.0233	1.1075	1.0771	0.1491	1.8221	1.2804	1.5278	0	0	0.4566	0.2754	1.185	0.9198	1.6714	2.2195	0.868	1.1797	0	0	0.51	0.8157	0.8158	0	0.1937	0
chr11	71761708	71761879	-	NM_006185	NUMA1	un-annotated TE exon	0.1965	0	0.3339	0	0	0.1165	0	0.1075	0	0	0	0.0969	0.2501	0.2588	1.1758	0.8744	0.2617	0.3458	0	0.2383	0.1196	0	0	0.2299	0	0
chr11	71779542	71779663	-	NM_006185	NUMA1	un-annotated TE exon	0	0	0	0	0	0	0	0.1515	0	0	0	0	0.3526	0.1824	0.195	0.2642	0	0	0.3505	0	0	0	0	0	0	0
chr11	77542941	77543058	+	NM_024684	C11orf67	un-annotated TE exon	0	0.2099	0	0.1578	0	0.3397	0	0	0	0	0	0	0	0.0943	0	0	0	0	0	0	0	0	0	0	0	0
chr11	77552065	77552106	+	NM_024684	C11orf67	un-annotated TE exon	1.2069	0	4.5582	0.4433	0	0	0	3.0811	0	0	0	0	1.0242	0	0.8498	0.2558	4.6442	0.2832	3.0542	3.9035	0.4898	9.4001	8.6173	0.9413	0.5581	0
chr11	77846276	77846393	-	NM_001007027	ALG8	un-annotated TE exon	0	0	0	0.1578	0	0	0	0	0.3124	0	0.1561	0	0.243	0.1886	0.8066	0.6373	0.3815	0.4032	0	0	0	0	0	0	0	0
chr11	77846276	77846393	-	NM_024079	ALG8	un-annotated TE exon	0	0	0	0.1578	0	0	0	0	0.3124	0	0.1561	0	0.243	0.1886	0.8066	0.6373	0.3815	0.4032	0	0	0	0	0	0	0	0
chr11	82624329	82624428	+	NM_145018	C11orf82	annotated TE exon	3.7174	1.4859	1.9145	0.5585	0.1804	2.4052	0.2213	0.1849	0	0	1.1049	1.6662	0.2868	0.2226	0.4759	0.5371	0.15	0.4758	0	0	0	0.329	0	0	0	0
chr11	94708818	94708912	+	NM_018039	KDM4D	annotated TE exon	0.1779	0.2607	0	0.196	0.3797	0.422	0	0	0	0.4706	0	0.5262	0.6037	0.1171	0.2505	0.5654	0	0.2504	0	0	0	0	0.6927	0	0.2467	0
chr11	95615538	95615660	-	NM_201278	MTMR2	annotated TE exon	1.099	3.8255	0.9339	0	0	1.3036	0.7198	2.7054	0.2997	0.727	0.2994	0.2709	1.0492	0.181	0.2902	0.1747	0	0.0967	0	0	0.1672	0.2675	2.14	0.6428	0.1906	0
chr11	95615538	95615660	-	NR_023356	MTMR2	annotated TE exon	1.099	3.8255	0.9339	0	0	1.3036	0.7198	2.7054	0.2997	0.727	0.2994	0.2709	1.0492	0.181	0.2902	0.1747	0	0.0967	0	0	0.1672	0.2675	2.14	0.6428	0.1906	0
chr11	96120694	96120777	-	NM_024725	CCDC82	annotated TE exon	6.6382	18.279	13.6747	1.1082	0	1.4317	1.5809	7.2627	0	5.3227	2.4116	1.1901	2.2191	1.3249	1.133	3.0693	0	0.9913	0	1.4638	0	1.5667	1.5668	0.4706	5.5812	0
chr11	102190608	102190737	+	NM_001165	BIRC3	un-annotated TE exon	0.13	0.762	0	0	0	0	0	0	0	0	0.5666	1.1535	0.1103	0.1712	0	0	0	0	0	0	0	0	0.2531	0	0	0
chr11	102594211	102594277	-	NM_002424	MMP8	un-annotated TE exon	0	0	0	0	0	0	0	0	0	0	0	0	0	0	0	0	0	0	0	0	0	0	0	0	0	0
chr11	108079148	108079307	-	NM_002519	NPAT	un-annotated TE exon	0.1056	0.1548	0	0.1164	0.2255	0.2505	0	0.1155	0	0	0	0.2083	0.0896	0.2087	0.2974	0.1343	0.1876	0	0	0	0	0	0	0	0.1465	0.2381
chr11	111956702	111957034	-	NR_028383	TIMM8B	annotated TE exon	6.3936	4.9084	5.8066	3.4664	4.0084	10.5332	4.0544	3.2199	9.0776	6.7133	3.2075	3.4024	2.4114	2.1724	1.7506	2.0324	1.8023	1.7146	2.9533	1.3539	0.9884	9.386	3.7546	1.0685	3.8012	1.7158
chr11	113265450	113265504	+	NM_178510	ANKK1	un-annotated TE exon	0	0	0	0	0.328	0	0	0	0	0	0	0	0	0	0	0	0	0	0	0	0	0	0	0	0	0
chr11	118994278	118994394	+	NM_015517	HINFP	annotated TE exon	0.1444	1.27	1.1454	0.3183	0.3083	1.0279	0	1.1061	0	0	0.1574	0.2848	0.2451	0.5707	0.1017	0.2754	0.2565	0.2033	0	0	0.1758	0.8436	0	0	0.8014	0.3256
chr11	126076149	126076448	-	NM_032795	RPUSD4	un-annotated TE exon	0.169	0.2477	0.0638	0	0	0.1336	0.4427	0.1232	0	0	0	0.0555	0	0.0742	0.2379	0.0358	0	0.0397	0	0	0	0.329	0.1097	0	0.1563	0
chr11	126200089	126200331	+	NM_014026	DCPS	un-annotated TE exon	0.2086	0	0.3939	0.0766	0.0742	0.2474	0.0911	0.1522	0.4551	0.184	0.3031	0.1371	0.059	0.0458	0.0979	0.0442	0.0617	0.1958	0	0.1687	0.0847	0.2708	0	0	0.0965	14.5777
chr11	129709448	129709597	+	NM_138788	TMEM45B	un-annotated TE exon	0	0	0.2553	0.6206	1.924	3.0733	0.7378	0	0	1.1923	0	0	0.1912	0.1484	0	0	0	0	0	0.2732	0.5485	0.658	0	0	0	0
chr11	129987692	129987754	+	NM_001642	APLP2	un-annotated TE exon	0	0	0	0	0	0	0	0	0	0	0	0	0	0	0.1888	0	0	0.3776	0.6787	0	0	0	0	0	0	0
chr12	100720963	100721012	+	NM_017988	SCYL2	un-annotated TE exon	0	0	0	0	0	0	0	0	0	0	0	0	0	0	0	0	0	0	0	0	0	0	0	0	0	0
chr12	31457920	31458057	-	NM_021238	FAM60A	annotated TE exon	3.6733	2.6919	5.133	1.484	4.052	0.4357	2.2454	3.483	1.8699	7.4518	5.2044	9.1761	2.4937	2.4194	1.5517	2.8802	2.6094	1.6377	0	0.297	0.1491	3.8145	0.4768	0.573	0.1699	0.552
chr12	531588	531674	+	NM_032358	CCDC77	un-annotated TE exon	0	0	0	0.428	0.2073	0	0	0	0	0	0	0	0.4944	0.3838	0.1367	0.3704	0.1725	0	0	0	0	0	0	0	0	0
chr12	1812052	1812148	+	NM_024551	ADIPOR2	un-annotated TE exon	3.3098	0	0	1.1516	0.3719	0.4133	0.2282	0.1906	0.38	3.2265	0	0.1718	0.1478	0.3442	0.8585	0.5537	0	0.2453	0	0	0	1.0175	0	0	0	0
chr12	1833882	1834001	+	NM_024551	ADIPOR2	un-annotated TE exon	0	0	0	0	0	0	0	0	0	0	0	0	0.239	0	0.2974	0	0.125	0	0	0	0	0	0	0	0	0
chr12	9846421	9846544	+	NM_013269	CLEC2D	un-annotated TE exon	0.8176	0.1997	0.1544	0.6006	0.4364	0.1616	0.1785	0.1491	0	0.3606	0.297	5.6435	0.1156	0.4488	0	0.1733	0.242	0.1919	0	0.3305	0	0	0.5307	0	0	0
chr12	10245021	10245118	-	NM_016511	CLEC1A	un-annotated TE exon	0	0	0	0	0	0	0	0	0	0	0	0	0	0	0	0	0	0	0	0	0	0	0	0	0	0
chr12	9846421	9846544	+	NM_001004419	CLEC2D	un-annotated TE exon	0.8176	0.1997	0.1544	0.6006	0.4364	0.1616	0.1785	0.1491	0	0.3606	0.297	5.6435	0.1156	0.4488	0	0.1733	0.242	0.1919	0	0.3305	0	0	0.5307	0	0	0
chr12	41289752	41289889	+	NM_175038	CNTN1	un-annotated TE exon	0	0	0	0	0	0	0	0	0	0	0	0	0	0	0	0	0	0	0	0	0	0	0	0.2865	0.1699	0
chr12	41289752	41289889	+	NM_001843	CNTN1	un-annotated TE exon	0	0	0	0	0	0	0	0	0	0	0	0	0	0	0	0	0	0	0	0	0	0	0	0.2865	0.1699	0
chr12	42768440	42768535	+	NM_201439	PPHLN1	un-annotated TE exon	0	0	0	0	0	0	0	0	0	0	0	0	0.2987	0	0	0	0	0	0	0	0	0	0	0	0	0
chr12	42768440	42768535	+	NM_201440	PPHLN1	un-annotated TE exon	0	0	0	0	0	0	0	0	0	0	0	0	0.2987	0	0	0	0	0	0	0	0	0	0	0	0	0
chr12	42768440	42768535	+	NM_201438	PPHLN1	un-annotated TE exon	0	0	0	0	0	0	0	0	0	0	0	0	0.2987	0	0	0	0	0	0	0	0	0	0	0	0	0
chr12	42768440	42768535	+	NM_201515	PPHLN1	un-annotated TE exon	0	0	0	0	0	0	0	0	0	0	0	0	0.2987	0	0	0	0	0	0	0	0	0	0	0	0	0
chr12	42768440	42768535	+	NM_016488	PPHLN1	un-annotated TE exon	0	0	0	0	0	0	0	0	0	0	0	0	0.2987	0	0	0	0	0	0	0	0	0	0	0	0	0
chr12	44477392	44477484	+	NM_032256	TMEM117	un-annotated TE exon	0	0	0	0	0	0	0	0	0	0	0	0	0	0	0.1279	0	0	0	0	0	0	0	0	0	0	0
chr12	44154728	44154775	+	NM_001145256	IRAK4	annotated TE exon	0	0	0	0	0	0.4176	0	0	0	0	2.302	0.3471	0	0	0	0.4476	0	0	0	0.8539	0	0	0	0.8236	0	0
chr12	44154728	44154775	+	NM_001114182	IRAK4	annotated TE exon	0	0	0	0	0	0.4176	0	0	0	0	2.302	0.3471	0	0	0	0.4476	0	0	0	0.8539	0	0	0	0.8236	0	0
chr12	49800256	49800348	+	NM_023071	SPATS2	un-annotated TE exon	0	0	0	0.2002	0	0.6466	0	0	0	0.4808	0.198	0	0.1542	0.1197	0.3838	0.1155	0.484	0.2558	0	0	0.2212	0.3538	0.3538	0	0	0
chr12	49880033	49880131	+	NM_023071	SPATS2	un-annotated TE exon	0.3414	0.2502	0	0.1881	0.3644	0	0	0	0	0.4516	0.9301	0.1683	0.2897	0.1124	0.1202	0.1085	0.3031	0.4806	0	0	0	0.3323	0.3323	0	0	0
chr12	50809495	50809614	+	NM_199188	LARP4	un-annotated TE exon	0.1408	0.2064	0	0.1552	0	0	0	0	0	0	0	0	0.239	0	0.2974	0.179	0	0.2974	0	0	0.3428	0	0.2742	0	0	0
chr12	50809495	50809614	+	NM_199190	LARP4	un-annotated TE exon	0.1408	0.2064	0	0.1552	0	0	0	0	0	0	0	0	0.239	0	0.2974	0.179	0	0.2974	0	0	0.3428	0	0.2742	0	0	0
chr12	50809495	50809614	+	NM_052879	LARP4	un-annotated TE exon	0.1408	0.2064	0	0.1552	0	0	0	0	0	0	0	0	0.239	0	0.2974	0.179	0	0.2974	0	0	0.3428	0	0.2742	0	0	0
chr12	53854115	53854209	+	NM_005016	PCBP2	un-annotated TE exon	2.3123	0.7821	1.0076	6.6633	0.9494	1.0549	1.1649	2.7244	1.1641	1.8825	0	0	2.7169	0.5857	2.755	1.47	1.2635	0.8765	0	0	0	0.6926	0	0	0	0
chr12	53854115	53854209	+	NM_031989	PCBP2	un-annotated TE exon	2.3123	0.7821	1.0076	6.6633	0.9494	1.0549	1.1649	2.7244	1.1641	1.8825	0	0	2.7169	0.5857	2.755	1.47	1.2635	0.8765	0	0	0	0.6926	0	0	0	0
chr12	96607529	96607646	+	NM_005230	ELK3	un-annotated TE exon	0	0	0	0	0	0	0	0	0	0	0	0	0	0	0	0	0	0	0	0	0	0.2788	0	0	0	0
chr12	100884594	100884760	+	NM_001206977	NA	annotated TE exon	0	0	0	0	0	0	0	0	0	0	0	0	0	0	0	0	0	0	0	0	0	0	0	0	0	0
chr12	104684771	104684882	+	NM_182743	TXNRD1	un-annotated TE exon	0.7543	2.4323	0	0.4987	0.1611	1.0737	3.5571	0	0.3291	0	0.3289	0.1488	0.5121	2.1861	0.956	0.3837	0	0.531	0	0	0	0	0	0	0	0.3401
chr12	104684771	104684882	+	NM_182742	TXNRD1	un-annotated TE exon	0.7543	2.4323	0	0.4987	0.1611	1.0737	3.5571	0	0.3291	0	0.3289	0.1488	0.5121	2.1861	0.956	0.3837	0	0.531	0	0	0	0	0	0	0	0.3401
chr12	104684771	104684882	+	NM_182729	TXNRD1	un-annotated TE exon	0.7543	2.4323	0	0.4987	0.1611	1.0737	3.5571	0	0.3291	0	0.3289	0.1488	0.5121	2.1861	0.956	0.3837	0	0.531	0	0	0	0	0	0	0	0.3401
chr12	104684771	104684882	+	NM_003330	TXNRD1	un-annotated TE exon	0.7543	2.4323	0	0.4987	0.1611	1.0737	3.5571	0	0.3291	0	0.3289	0.1488	0.5121	2.1861	0.956	0.3837	0	0.531	0	0	0	0	0	0	0	0.3401
chr12	105548888	105548986	+	NM_015275	KIAA1033	un-annotated TE exon	1.1948	0	0.5801	0.5642	0.7288	0	0	0.5602	0.3724	0.4516	0.7441	0.6732	1.8829	1.349	0.8412	1.3021	0	0.7209	0	0.414	1.87	0.3323	0.6647	0	0.7103	1.1542
chr12	107055959	107056040	+	NM_213594	RFX4	un-annotated TE exon	0	0	0	0	0	0	0	0	0	0	0	0	0	0	0	0	0	0	0	0	0	0	0	0	0	0
chr12	111803917	111804061	-	NM_144671	FAM109A	annotated TE exon	0.8157	4.099	1.0563	3.3384	2.1148	1.6587	0.7632	3.3149	1.7796	1.5417	0	0.1149	0.3956	0.9978	0.9845	0.7409	1.8626	1.9689	2.654	1.4133	0.993	0.4538	1.5884	1.0906	0.6466	1.3134
chr12	111803368	111803455	-	NM_001177996	NA	annotated TE exon	0	0	0	0	0.41	0	0	0	0	0	0	0	0	0.1265	0.1352	0.3662	0.8525	0.811	0	0	0	0	0	0	0	0.4328
chr12	111803917	111804061	-	NM_001177996	NA	annotated TE exon	0.8157	4.099	1.0563	3.3384	2.1148	1.6587	0.7632	3.3149	1.7796	1.5417	0	0.1149	0.3956	0.9978	0.9845	0.7409	1.8626	1.9689	2.654	1.4133	0.993	0.4538	1.5884	1.0906	0.6466	1.3134
chr12	112577923	112578009	+	NM_006700	TRAFD1	un-annotated TE exon	0	0	0	0	0	0	0.2544	0	0	0	0	0	0	0	0	0	0	0	0	0	0	0	0	0	0	0
chr12	118721410	118721507	-	NM_016281	TAOK3	un-annotated TE exon	0	0	0	0	0.1841	0	0	0	0	0	0	0	0	0	0	0	0	0	0	0	0	0	0	0	0	0
chr12	121764345	121764445	-	NM_016237	ANAPC5	un-annotated TE exon	0	0.2452	0	0	0	0	0	0	0	0.4427	0	0	0.4259	0.4408	1.2957	0.8509	0.1486	0.5889	0	0.4058	0.2037	0	0	0	0	0
chr12	121788863	121789006	-	NM_016237	ANAPC5	un-annotated TE exon	0	0	0	0.1293	0	0	0	0	0	0	0	0	0	0	0.0826	0.1492	0	0.1652	0	0	0	0	0	0	0	0
chr12	123969675	123969770	-	NM_178314	RILPL1	un-annotated TE exon	0	0.7739	0	0	0.1879	0	0	0	0	0	0	0	0	0.1159	0.4957	0.1119	0.7815	0.1239	0	0	0	0.3427	0	0	0	0.7935
chr12	124002929	124003041	-	NM_178314	RILPL1	un-annotated TE exon	0.5981	0.4383	0	0.4943	0.4789	0.3547	0.5876	0.6544	0	0.7913	0.163	0	0.7614	0.4924	1.3686	1.1408	1.5934	2.1053	1.5136	0.7254	1.2743	0.2912	2.0382	0.3499	0.2074	0.6742
chr12	321192	321276	-	NM_003044	SLC6A12	annotated TE exon	0	0	0	0	0	0	0	0.435	0	0	0	0	0	0	0	0	0	0.8397	0	0	0	0	0	0	3.3093	7.618
chr12	321192	321276	-	NM_001122847	SLC6A12	annotated TE exon	0	0	0	0	0	0	0	0.435	0	0	0	0	0	0	0	0	0	0.8397	0	0	0	0	0	0	3.3093	7.618
chr12	321192	321276	-	NM_001122848	SLC6A12	annotated TE exon	0	0	0	0	0	0	0	0.435	0	0	0	0	0	0	0	0	0	0.8397	0	0	0	0	0	0	3.3093	7.618
chr12	2970465	2970578	-	NM_202002	FOXM1	annotated TE exon	0.4447	0.6517	0.1679	0	0	0	0	0.3243	0	0	0.1615	0.1462	0.6289	1.2691	1.9828	0.1885	0.1316	0.313	0	0	0	0	0	0.3468	0	0
chr12	4611477	4611648	-	NM_020374	C12orf4	un-annotated TE exon	0	0	0	0	0	0	0	0	0	0	0	0.0969	0	0.1294	0	0.1249	0.0872	0.0692	0	0	0	0	0.1913	0	0	0
chr12	6441042	6441159	-	NM_001065	TNFRSF1A	un-annotated TE exon	0	0	0	0	0.1529	0	0.1876	0	0	0	0	0	0	0	0	0	0	0	0	0	0	0	0	0	0	0
chr12	8202759	8202849	+	NM_018416	FOXJ2	un-annotated TE exon	0.1857	0	0	0	0	0	0	0	0	0	0	0	0.1576	0.3669	0.2615	0.118	0	0.2614	0	0	0	0	0	0	0.5152	0.4186
chr12	10565171	10565215	-	NM_002261	KLRC3	un-annotated TE exon	0	0	0	0	0	0	0	0	0	0	0	0	0	0	0	0	0	0	0	0	0	0.7311	0	0.8785	0	0
chr12	10819888	10820054	-	NM_018423	STYK1	un-annotated TE exon	0.1012	0	0	0	0	0.3601	0.2651	0	0	0	0	0	0.2576	0.0666	0.0712	0.193	0	0.0712	0	0	0	0.591	0	0	0.1404	0
chr12	12230640	12230912	+	NM_138723	BCL2L14	un-annotated TE exon	0	0	0.1403	0	0	0	0	0	0	0	0	0	0	0	0	0	0.1649	0.0436	0	0.1501	0	0.1205	0	0	0	0
chr12	12230640	12230912	+	NM_030766	BCL2L14	un-annotated TE exon	0	0	0.1403	0	0	0	0	0	0	0	0	0	0	0	0	0	0.1649	0.0436	0	0.1501	0	0.1205	0	0	0	0
chr12	13130357	13130511	-	NM_015987	HEBP1	un-annotated TE exon	0	0	0.1235	0	0	0	0	0.1193	0	0	0	0	0	0.0718	0	0.3465	0.0968	0	0	0	0	0	0	0	0.1512	0
chr12	30868388	30868437	-	NM_001002259	CAPRIN2	un-annotated TE exon	0.3379	0	0	0	0	0	0	0	0	0.8942	0.3683	0.3332	0.2868	1.3355	0.4759	1.7188	0.6002	0.4758	0	0	0	0	1.3161	0	0.9376	0
chr12	30900534	30900608	-	NM_001002259	CAPRIN2	un-annotated TE exon	0	0	0	0	0	0	0	0	0.4915	0	0	0	0	0	0	0	0	0	0	0	0	0	0	0	0	0
chr12	30868388	30868437	-	NM_032156	CAPRIN2	un-annotated TE exon	0.3379	0	0	0	0	0	0	0	0	0.8942	0.3683	0.3332	0.2868	1.3355	0.4759	1.7188	0.6002	0.4758	0	0	0	0	1.3161	0	0.9376	0
chr12	30900534	30900608	-	NM_032156	CAPRIN2	un-annotated TE exon	0	0	0	0	0	0	0	0	0.4915	0	0	0	0	0	0	0	0	0	0	0	0	0	0	0	0	0
chr12	30868388	30868437	-	NM_023925	CAPRIN2	un-annotated TE exon	0.3379	0	0	0	0	0	0	0	0	0.8942	0.3683	0.3332	0.2868	1.3355	0.4759	1.7188	0.6002	0.4758	0	0	0	0	1.3161	0	0.9376	0
chr12	30900534	30900608	-	NM_023925	CAPRIN2	un-annotated TE exon	0	0	0	0	0	0	0	0	0.4915	0	0	0	0	0	0	0	0	0	0	0	0	0	0	0	0	0
chr12	49241039	49241130	-	NM_004818	DDX23	un-annotated TE exon	0	0	0	0	0	0	0	0	0	0	0	0	0	0	0	0	0	0	0	0	0	0	0	0	0	0
chr12	49402209	49402382	-	NM_002733	PRKAG1	un-annotated TE exon	0.0971	0.9963	0.8802	0.642	0.933	1.4975	0.1272	0.3187	1.0593	1.0278	0.635	0.4788	0.2472	0.2558	0.6837	0.4322	1.2072	0.2735	0.983	1.4133	3.1919	0.9454	0.5673	0.9088	1.2125	0.8756
chr12	50285443	50285557	-	NM_012306	FAIM2	un-annotated TE exon	0	0	0	0	0.6274	0	0	0	0	0	0	0	0	0	0	0	0.2609	0	0	0	0.1789	0	0	0	1.223	0
chr12	50512276	50512335	+	NM_032901	C12orf62	un-annotated TE exon	0.5632	0	0	0.6206	0	0.3341	0	0	0	0	0.3069	0.2777	0	0.1855	0	0	0	0	0	0	0	0	0	0	0.3907	0
chr12	51452387	51452521	+	NM_015416	LETMD1	un-annotated TE exon	0.3755	0.3669	0.4254	0.8275	0.2672	0.4454	0.1639	0.2739	0.2731	0.3312	0.2728	0.1234	0.3186	0.8244	0.7931	1.8302	0.1111	0.7049	0	0	0	0.7311	0	0	0.1736	0
chr12	51697904	51698049	-	NM_016293	BIN2	un-annotated TE exon	0	0	0	0	0	0	0	0	0	0	0	0	0	0	0	0	0	0	0	0	0	0	0	0	0	0
chr12	53594856	53594978	-	NM_000889	ITGB7	annotated TE exon	0	0	0.7782	0.1514	0.1466	0	0	0.3006	0	1.454	21.41	11.2433	0.2332	3.6192	0.0967	0.3493	0	0.0967	0.3476	0	0.1672	0.2675	1.3375	0	0.1906	0.3097
chr12	53690238	53690335	+	NM_145897	PFDN5	un-annotated TE exon	0.1724	0.7581	0.9768	1.7098	2.0247	1.8407	0.9034	2.2637	0.3762	0.4562	0.1879	0.5101	0.7316	0.1136	0.607	0.4385	0.4593	0.3641	0	0	0	2.0143	2.0144	0	1.4352	0.3887
chr12	53690238	53690335	+	NM_002624	PFDN5	un-annotated TE exon	0.1724	0.7581	0.9768	1.7098	2.0247	1.8407	0.9034	2.2637	0.3762	0.4562	0.1879	0.5101	0.7316	0.1136	0.607	0.4385	0.4593	0.3641	0	0	0	2.0143	2.0144	0	1.4352	0.3887
chr12	57494629	57494682	-	NM_003153	STAT6	un-annotated TE exon	0.9387	0	0.3545	0	0	0	0	0.6847	0	0	0.6821	0.9257	0.7966	1.0305	0.6609	0.7957	0.8336	0.8811	0	0	0	0	0	0	0	0
chr12	58177398	58177435	+	NM_005726	TSFM	un-annotated TE exon	0	0	0	0	0	0	0	0	0	0	0	0	0	0	0	0	0	0	0	0	0	0	0	0	0	0
chr12	58344497	58344667	+	NM_033276	XRCC6BP1	un-annotated TE exon	0.0988	0.1448	0.3359	0	0.3165	0	0.2589	0	0	0	0	0	0	0	0	0.1256	0.0877	0.1391	0	0	0	0	0	0	0	0
chr12	69018451	69018653	+	NM_015646	RAP1B	un-annotated TE exon	0.1665	0.854	0.8488	1.1006	0.7109	0	0.9813	1.366	0	0.6607	0.5443	0.3283	0.777	0.2193	1.0549	1.0054	0.9609	0.6446	0	0	0	0.8104	0	0	0	1.3134
chr12	69755097	69755213	+	NM_006530	YEATS4	un-annotated TE exon	0	0	0.1636	0	0	0	0	0	0	0	0.3148	0	0	0	0	0	0	0	0	0.3503	0	0	0	0.3379	0	0
chr12	95390680	95390752	-	NM_018838	NDUFA12	un-annotated TE exon	0	0	0	0	0	0	0	0	0	0	0	0.2282	0.7857	0.1525	0	0.1472	0	0	0	0	0	0	0	0.5416	0	0
chr12	101799434	101799759	-	NM_001177	ARL1	un-annotated TE exon	8.1895	8.2803	13.6244	8.3382	11.6748	27.9129	28.9903	8.4495	3.1662	6.3089	2.881	3.4244	3.3868	2.0483	3.2843	4.0861	1.795	2.3353	4.1972	3.5203	3.5966	15.34	13.928	3.2743	1.51	1.4021
chr12	107353066	107353163	+	NM_152261	C12orf23	un-annotated TE exon	0.1724	0.5054	0.1954	0.5699	0	0.8181	0.2258	0.7546	0.7523	0.4562	0.1879	0.34	0.2926	0.1136	0	0.1096	0.1531	0	0	0	0	0.6714	0	0	0	0
chr12	110295660	110295998	-	NM_016433	GLTP	un-annotated TE exon	0.0498	0	0	0.4943	0	0.1182	0.1306	0.0545	0.1087	0.2638	0.1086	0.1474	0.0423	0	0.0351	0.0317	0.3541	0.1754	0	0	0.1214	0	0	0	0.2074	0
chr12	110949233	110949388	+	NM_152442	RAD9B	un-annotated TE exon	0	0	0	0	0.1156	0.1285	0	0	0	0	0.118	0	0	0.0713	0.0763	0.1377	0	0	0	0	0	0	0	0	0	0
chr12	111172523	111172791	-	NM_002710	PPP1CC	un-annotated TE exon	0.0628	0.3683	0.2847	0.1384	0	0.149	0	0	0	0	0.0685	0.1239	0.4797	0.0827	0.5307	0.0399	0.502	0.1327	0	0	0.0765	0.1223	0	0	0.2614	0.1416
chr12	112128256	112128357	+	NM_025247	ACAD10	un-annotated TE exon	0	0	0	0.1825	0	0	0.217	0	0	0	0	0	0.2812	0	0.1166	0.2106	0	0	0.4192	0	0.2017	0	0	0	0	0
chr12	112416540	112416591	-	NM_138341	TMEM116	un-annotated TE exon	0	0.9525	0	0	0	0	0	0	0	0.8598	0.3541	0	0	0.214	0	0.4132	0	0.2288	0	0	0	0	0	0	0	0.7325
chr12	112443406	112443490	-	NM_138341	TMEM116	un-annotated TE exon	0.1988	0	0	0	0.6366	0	1.0416	0	0	0	0	0	0	0.1309	0	0.1264	0	0.2799	0	0	0	0	0	0	0	0
chr12	113623998	113624121	+	NM_032848	C12orf52	un-annotated TE exon	11.174	12.9817	2.7791	13.8134	9.7463	12.7694	4.6408	5.069	4.7567	1.0817	8.1682	6.5841	8.0946	3.8593	6.524	6.6707	6.2921	12.4708	1.7242	2.6443	1.493	4.2452	4.7761	2.2318	8.1287	2.1502
chr12	113663049	113663141	+	NM_001143819	TPCN1	annotated TE exon	2.1803	1.864	0.4117	0.4004	0.194	0.6466	1.19	1.1927	2.3783	0	0.9901	0.1792	3.392	3.2311	0.3838	0.9241	0.1613	1.7907	0	0	0	0	0	0.4251	0.2521	0
chr12	120964260	120964349	-	NM_032314	COQ5	un-annotated TE exon	0	0.2752	0	1.2412	1.6034	0.4454	0.4918	0	0.4096	0	0.6139	0.5554	0.3186	0.6183	0.7931	1.7904	0.3334	0.6608	0	0	0	0.3656	1.8279	2.1964	0	0.4232
chr12	121097317	121097711	+	NM_031205	CABP1	un-annotated TE exon	0	0	0	0	0.0457	0	0	0	0	0.1132	0.0466	0.0844	0	0	0	0	0	0.1205	0	0	0	0	0	0	11.9282	0
chr12	121097317	121097711	+	NM_004276	CABP1	un-annotated TE exon	0	0	0	0	0.0457	0	0	0	0	0.1132	0.0466	0.0844	0	0	0	0	0	0.1205	0	0	0	0	0	0	11.9282	0
chr12	121448814	121448949	-	NM_022895	C12orf43	un-annotated TE exon	0	0.1821	0	0.4107	0.6632	0.1474	0.1627	0.4078	0.5421	0.9863	1.4895	1.4702	0.8435	0.3273	0.0875	0.079	0.1103	0	0	0	0.605	0.4838	0	0.8721	1.3789	0.8402
chr12	121714126	121714270	-	NM_172214	CAMKK2	un-annotated TE exon	0	0.1708	0	0	0.2488	0	0	0	0.2542	0	0	0.1149	0	0.0768	0.1641	0.0741	0	0	1.4745	0	0.7093	0	0	0.2727	0	0.2627
chr12	121714126	121714270	-	NM_153500	CAMKK2	un-annotated TE exon	0	0.1708	0	0	0.2488	0	0	0	0.2542	0	0	0.1149	0	0.0768	0.1641	0.0741	0	0	1.4745	0	0.7093	0	0	0.2727	0	0.2627
chr12	121714126	121714270	-	NM_006549	CAMKK2	un-annotated TE exon	0	0.1708	0	0	0.2488	0	0	0	0.2542	0	0	0.1149	0	0.0768	0.1641	0.0741	0	0	1.4745	0	0.7093	0	0	0.2727	0	0.2627
chr12	121714126	121714270	-	NM_172216	CAMKK2	un-annotated TE exon	0	0.1708	0	0	0.2488	0	0	0	0.2542	0	0	0.1149	0	0.0768	0.1641	0.0741	0	0	1.4745	0	0.7093	0	0	0.2727	0	0.2627
chr12	121714126	121714270	-	NM_172215	CAMKK2	un-annotated TE exon	0	0.1708	0	0	0.2488	0	0	0	0.2542	0	0	0.1149	0	0.0768	0.1641	0.0741	0	0	1.4745	0	0.7093	0	0	0.2727	0	0.2627
chr12	121714126	121714270	-	NM_153499	CAMKK2	un-annotated TE exon	0	0.1708	0	0	0.2488	0	0	0	0.2542	0	0	0.1149	0	0.0768	0.1641	0.0741	0	0	1.4745	0	0.7093	0	0	0.2727	0	0.2627
chr12	122694244	122694405	-	NM_019887	DIABLO	un-annotated TE exon	0.3129	0.6115	0.8272	1.0343	0.334	0.4949	0.1366	0.5706	0.2276	0	0.2274	0.4114	0.9736	0.8931	0.7344	0.4642	0.2779	1.3217	1.3197	0.253	0	0	1.0155	0	0.4341	0
chr12	122694244	122694405	-	NM_138929	DIABLO	un-annotated TE exon	0.3129	0.6115	0.8272	1.0343	0.334	0.4949	0.1366	0.5706	0.2276	0	0.2274	0.4114	0.9736	0.8931	0.7344	0.4642	0.2779	1.3217	1.3197	0.253	0	0	1.0155	0	0.4341	0
chr12	122998314	122998421	-	NM_023012	RSRC2	un-annotated TE exon	1.2517	0	1.2409	0.8619	0.8351	0.5568	1.4346	0.8559	0	1.6559	0.5115	2.0056	1.726	0.5152	1.3218	1.8899	0.8336	1.542	0.7918	1.1385	0.5714	0.3046	1.5233	0.7321	1.9534	1.4107
chr12	123944243	123944447	+	NM_022717	SNRNP35	un-annotated TE exon	0	0.7248	0.2802	0.8174	2.6397	1.4666	0.6478	0.3607	0.5395	0.4362	0.1797	0.0813	0.4197	0.4343	1.2767	0.8384	0.2196	0.5222	1.2515	0.7997	1.0034	1.1234	1.605	0.5786	0.343	0
chr12	124184584	124184701	+	NM_024809	TCTN2	un-annotated TE exon	0	0	0	0	0.1529	0.1699	0	0	0	0	0	0	0	0	0	0.091	0.1272	0	0	0	0	0	0	0.335	0.1987	0
chr12	131358579	131358629	+	NM_006325	RAN	un-annotated TE exon	0.3313	0	0	0	0.7074	0	0	0	0	0	0.3611	0.3267	1.1246	0.2182	0	0.4213	0	0.4665	0	0	0	0	0	0	0	0
chr12	133519336	133519608	-	NM_183238	ZNF605	un-annotated TE exon	0.9284	1.27	0.4909	0.8184	0.1982	1.3949	0.5675	0.3386	0.2701	0.9826	1.619	2.3192	0.7353	0.693	0.828	0.6689	1.5939	0.5229	0.7831	1.2011	1.0549	1.5667	1.5668	1.0137	2.0607	0.4186
chr13	74646763	74646925	-	NM_007249	KLF12	un-annotated TE exon	0	0	0	0	0	0	0	0	0	0	0	0	0	0.0683	0.073	0.0659	0.2762	0	0	0	0	0	0	0	0	0
chr13	21200388	21200476	+	NM_006531	IFT88	un-annotated TE exon	0	0	0	0	0	0	0	0	0	0	0	0	0	0	0	0	0	0	0	0	0	0	0	0	0	0
chr13	21142024	21142136	+	NM_175605	IFT88	annotated TE exon	0	0.4383	0	1.3181	0	0.7095	0	0.1636	0.3262	0.3957	0	0	0.5076	0	0	0.0951	0.5311	0	0	0	0	0	0	0	0	0.3371
chr13	21200388	21200476	+	NM_175605	IFT88	un-annotated TE exon	0	0	0	0	0	0	0	0	0	0	0	0	0	0	0	0	0	0	0	0	0	0	0	0	0	0
chr13	27675623	27675705	-	NM_182488	USP12	un-annotated TE exon	0	0	0	0	0	0	1.0667	0	0	0	0.4437	0.6022	0	0	0	0.1294	0	0	0	0	0	0	0	0	0.8473	0
chr13	41207284	41207385	-	NM_002015	FOXO1	un-annotated TE exon	0.1657	0	0.3754	0.1825	0	0	0	0	0	0.4383	0	0	0.1406	0.6547	0.3499	0	0	0.4665	0	0.4018	0	0	0	0	0	0.7469
chr13	43636326	43636431	+	NM_013238	DNAJC15	un-annotated TE exon	0	0.4673	0.7224	0	0.3403	0	0	1.2208	0	0	0.1737	0.1572	0.1353	0	0	0	4.6711	12.3441	0.8068	0	0	0	0	0	0	0
chr13	96357802	96357935	+	NM_006260	DNAJC3	un-annotated TE exon	0.2522	0.1848	0	0.1389	0.1346	0.1496	0.1652	0.138	0.2751	0	0.1374	0	0.107	0.0831	0.1776	0	0.2239	0	0	0	0	0	0.2455	0	0	0
chr13	98811746	98811852	+	NM_005766	FARP1	un-annotated TE exon	0	0	0	0	0	0	0	0	0	0	0	0	0	0.104	0	0	0	0	0	0	0	0	0.3075	0	0	0.356
chr13	98811746	98811852	+	NM_001001715	FARP1	un-annotated TE exon	0	0	0	0	0	0	0	0	0	0	0	0	0	0.104	0	0	0	0	0	0	0	0	0.3075	0	0	0.356
chr13	99883688	99883767	+	NM_177967	UBAC2	un-annotated TE exon	0	0	0	0	0	0	0	0	0	0	0.2302	0.4165	0.1792	0	0.1487	0	0	0.1487	0	0	0	0	0	0	0	0
chr13	101259646	101259763	-	NM_032813	TMTC4	un-annotated TE exon	0.1432	0.2099	0	0	0	0	0	0	0.3124	0	0	0	0	0	0	0	0	0.1008	0.3624	0	0	0	0	0	0	0
chr13	111564001	111564118	-	NM_017664	ANKRD10	un-annotated TE exon	0.1432	0	0.4867	0	0.6115	0	0	0.1567	0	0	0	0	0	0.2829	0	0.091	0	0.2016	0	0	0	0.5576	0	0	0.3973	0
chr13	21719231	21719423	+	NM_005870	SAP18	un-annotated TE exon	0.4378	0.1283	1.5871	1.1576	0.0935	0.5193	0.1147	0.5747	0.191	1.1583	0.3817	0.259	0.1486	0.346	0.2466	0	0.5442	0.9861	0	0.2124	0.1066	0.1705	0	0.4097	0	0
chr13	28015154	28015214	-	NM_001166263	MTIF3	annotated TE exon	0	0	0.3138	0.9156	0.5914	0.3286	0.7257	1.5153	0	0	0	0.5463	0.4701	0.9122	0	0.3522	0.4919	0.39	0	0	0	0.5394	1.0788	0	0	0.6244
chr13	46105286	46105444	+	NM_031431	COG3	un-annotated TE exon	0.2125	0.4673	0	0.2342	0.1134	0.5042	0.1392	0.1163	0	0.2812	0.1158	0.1048	0.0902	0	0.0748	0.1351	0	0.4489	0	0	0.1294	0.6208	0	0.2486	0.5897	0
chr13	50154641	50154720	-	NM_018191	RCBTB1	annotated TE exon	2.3234	3.7148	0.4786	1.1636	2.2547	1.7538	1.66	1.1554	0.4608	0	1.151	2.0827	0.5377	0.4173	0.4461	0.1343	0.3751	0.2974	0	0	0	2.4675	1.2338	0	0.879	0.4761
chr13	50575131	50575244	+	NM_001007278	TRIM13	annotated TE exon	0	0	0	0	0	0.1758	0	0	0	0	0	0	0.2516	0.0976	0	0	0	0.1043	0	0	0	0	0	0	0.2056	0.3341
chr13	51831221	51831281	+	NM_145019	FAM124A	un-annotated TE exon	0	0	0	0	0	0	0	0	0	0	0	0	0	0	0	0	0	0.195	0	0	0	0	0	0	0.7686	0
chr13	52350593	52350658	-	NM_024705	DHRS12	un-annotated TE exon	0	0	0.5801	0	0	0	0	0.2801	0	0.6774	0.558	0.2525	0	0	0	0	0.4547	0.1802	0	0	0	0	0.4985	0	0.3552	0
chr13	53235610	53235705	+	NM_001130912	SUGT1	annotated TE exon	0.528	0.5159	0.5983	0.3879	0.1879	0.2088	0.2306	0.7703	0.384	0.4657	0.1918	0.1736	0	0	0.1239	0	0	0.1239	0	0	0	0.3427	0	0	0	0.3968
chr13	77572178	77572220	+	NM_006493	CLN5	un-annotated TE exon	0	0	0	0	0	0	0	0	0.8573	0	1.2848	0.3875	0	0.2588	0.5533	0.2498	0.6979	0	0	0	0	0	0.7652	0	0	0
chr13	108866886	108866958	-	NM_206937	LIG4	annotated TE exon	1.8518	1.6962	4.9828	0.5101	0.7413	3.0202	0	3.2922	0.505	2.4499	3.5318	2.0542	1.375	4.4212	1.3037	1.0301	0	1.9554	0	0	0.2818	1.3521	0	0	2.2478	1.0436
chr14	34051288	34051372	+	NM_022123	NPAS3	un-annotated TE exon	0	0	0	0	0	0	0	0	0	0	0	0	0	0	0	0	0	0	0	0	0	0	0	0	0	0
chr14	34051288	34051372	+	NM_173159	NPAS3	un-annotated TE exon	0	0	0	0	0	0	0	0	0	0	0	0	0	0	0	0	0	0	0	0	0	0	0	0	0	0
chr14	37866181	37866219	+	NM_138731	MIPOL1	un-annotated TE exon	0	0	0	0	0	0	0	0	0	0	0	0	0	0	0	0	0	0	0	0	0	0	0	0	0	0
chr14	37688758	37688896	+	NM_001195297	NA	annotated TE exon	0.2431	0	0.2755	0.5358	0.6488	1.0094	0	0.133	0.5304	0.3217	0	0	0.3095	0	0.6847	0.4637	0.1079	0.1712	0	0.5897	0	0.2367	0.4734	0	0	0.274
chr14	37681435	37681561	+	NM_001195296	NA	annotated TE exon	0	0	0	0.5864	0	0.1578	0.1743	0	0	0	0	0	0.2258	0	0.1873	0.1692	0.1181	0	0	0	0	0	0	0	0	0
chr14	37688758	37688896	+	NM_001195296	NA	annotated TE exon	0.2431	0	0.2755	0.5358	0.6488	1.0094	0	0.133	0.5304	0.3217	0	0	0.3095	0	0.6847	0.4637	0.1079	0.1712	0	0.5897	0	0.2367	0.4734	0	0	0.274
chr14	65896934	65897027	+	NM_004480	FUT8	un-annotated TE exon	0.1798	0	0	0.1981	0	0	0	0	0	0	0.3918	0.1773	0.3051	1.5391	0.1266	0.1143	0.3192	0	0	0	0	0	0	0	0	0
chr14	65896934	65897027	+	NM_178155	FUT8	un-annotated TE exon	0.1798	0	0	0.1981	0	0	0	0	0	0	0.3918	0.1773	0.3051	1.5391	0.1266	0.1143	0.3192	0	0	0	0	0	0	0	0	0
chr14	102743636	102743787	-	NM_014226	RAGE	un-annotated TE exon	0	0	0.126	0	0	0	0	0	0	0	0	0	0.3773	0.1464	0	0.0707	0.0987	0	0	0.2696	0.1353	0	0	0	0	0
chr14	25457092	25457178	-	NM_014178	STXBP6	un-annotated TE exon	0.1942	0	0	0	0	0	0	0	0	0	0	0	0.1648	0	0	0	0.3449	0.1367	0	0	0	0	0	0	0.2694	0
chr14	39591111	39591228	+	NM_003616	SIP1	un-annotated TE exon	0	0	0	0	0	0	0	0	0	0	0	0	0	0	0.1008	0	0	0	0	0	0	0	0	0	0	0
chr14	39591111	39591228	+	NM_001009183	SIP1	un-annotated TE exon	0	0	0	0	0	0	0	0	0	0	0	0	0	0	0.1008	0	0	0	0	0	0	0	0	0	0	0
chr14	39591111	39591228	+	NM_001009182	SIP1	un-annotated TE exon	0	0	0	0	0	0	0	0	0	0	0	0	0	0	0.1008	0	0	0	0	0	0	0	0	0	0	0
chr14	55487639	55487703	-	NM_007086	WDHD1	un-annotated TE exon	0	0	0	0	0	0	0	0	0	0	0	0	0.2206	0	0	0.1653	0	0.549	0	0	0	0	0	0	0	0
chr14	58906788	58906878	+	NM_014749	KIAA0586	un-annotated TE exon	0.1857	0	0.2104	0.6138	0	0.2203	0	0.4063	0	0	0.2024	0.1831	0.1576	0.1223	0	0.118	0	0	0	0	0	0	0	0	0	0.4186
chr14	64091646	64091751	-	NM_080666	WDR89	annotated TE exon	1.7535	2.8036	0.7224	3.6885	4.9349	5.1053	2.7144	2.2673	0.6955	0.8436	2.0848	1.5719	0.4058	0.9449	3.0303	1.1148	0.5662	0.5611	0.4034	0.7733	0.5822	2.1727	1.8624	0	0.8846	0
chr14	64091646	64091751	-	NM_001008726	WDR89	annotated TE exon	1.7535	2.8036	0.7224	3.6885	4.9349	5.1053	2.7144	2.2673	0.6955	0.8436	2.0848	1.5719	0.4058	0.9449	3.0303	1.1148	0.5662	0.5611	0.4034	0.7733	0.5822	2.1727	1.8624	0	0.8846	0
chr14	73606005	73606106	+	NM_000021	PSEN1	un-annotated TE exon	0	0	0.5631	0.7301	0	0.1965	0	0	0	0	0	0	0.2812	0.1091	0.3499	0.1053	0	0	0	0	0	0	0	0	0	0
chr14	73833605	73833689	-	NM_001005743	NUMB	annotated TE exon	4.3734	5.2444	2.2523	8.1043	5.7297	6.1308	4.4266	4.7848	2.1685	6.8381	3.0332	4.1164	4.3861	2.2258	1.9594	1.5166	1.7652	1.8193	1.0061	2.8932	2.42	1.9353	1.9354	0.4651	0.5516	0.4481
chr14	73531680	73531801	+	NM_021239	RBM25	un-annotated TE exon	0	0	0	0.4578	0.4436	0.6572	0.5443	0.3031	0	0	0.3019	0	0.1175	0	0.0975	0.0881	0.123	0	0	0	0	0	0	0	0.1921	0
chr14	73833605	73833689	-	NM_003744	NUMB	annotated TE exon	4.3734	5.2444	2.2523	8.1043	5.7297	6.1308	4.4266	4.7848	2.1685	6.8381	3.0332	4.1164	4.3861	2.2258	1.9594	1.5166	1.7652	1.8193	1.0061	2.8932	2.42	1.9353	1.9354	0.4651	0.5516	0.4481
chr14	73833605	73833689	-	NM_001005745	NUMB	annotated TE exon	4.3734	5.2444	2.2523	8.1043	5.7297	6.1308	4.4266	4.7848	2.1685	6.8381	3.0332	4.1164	4.3861	2.2258	1.9594	1.5166	1.7652	1.8193	1.0061	2.8932	2.42	1.9353	1.9354	0.4651	0.5516	0.4481
chr14	73833605	73833689	-	NM_001005744	NUMB	annotated TE exon	4.3734	5.2444	2.2523	8.1043	5.7297	6.1308	4.4266	4.7848	2.1685	6.8381	3.0332	4.1164	4.3861	2.2258	1.9594	1.5166	1.7652	1.8193	1.0061	2.8932	2.42	1.9353	1.9354	0.4651	0.5516	0.4481
chr14	76147011	76147110	+	NM_015072	TTLL5	un-annotated TE exon	0.169	0	0	0	0	0.2004	0	0	0	0	0	0.1666	0.2868	0	0.119	0	0	0.2379	0	0	0	0	0	0.3953	0	0
chr14	88881549	88881610	+	NM_018418	SPATA7	un-annotated TE exon	0	0	0	0.3003	0.2909	0	0	0	0	0	0	0	0	0	0.1919	0	0	0	0	0	0	0	0.5307	0	0	0
chr14	90302769	90303005	-	NM_145231	C14orf143	un-annotated TE exon	0.0713	0	0	0	0	0	0	0	0	0	0	0	0.1815	0.2348	0.0502	0.136	0.1266	0.0502	0	0	0	0	0	0	0	0
chr14	90422922	90423144	+	NM_018319	TDP1	annotated TE exon	1.2881	0.9995	0.1717	1.6698	2.4266	3.9547	1.7865	1.3264	1.4878	0.401	1.2387	1.569	0.7716	1.6968	1.2804	0.8189	0.3364	0.4267	0	0.1838	0.6457	1.1803	0.2951	0	0.4205	0
chr14	93187632	93187695	-	NM_001008530	LGMN	un-annotated TE exon	0.264	0	0	0	0	0	0	0	0	0	0	0	0.224	0	0.3718	0.1679	0.7033	0	0	0	0	0	0	0	0.3663	1.7855
chr14	93207455	93207524	-	NM_001008530	LGMN	un-annotated TE exon	0	0	0	0	0	0	0	0	0	0	0	0	0	0	0	0	0	0	0	0	0	0	0	0	0	0
chr14	103296671	103296809	+	NM_145726	TRAF3	annotated TE exon	5.5919	6.7703	0.8264	3.7504	0.3893	2.8839	0.4777	6.118	0.5304	3.8599	3.7096	5.1544	6.3958	4.3236	2.482	2.3185	2.8065	5.7336	0	1.1795	0.296	1.8935	0.7101	0.2844	0.8432	0.274
chr14	103296671	103296809	+	NM_145725	TRAF3	annotated TE exon	5.5919	6.7703	0.8264	3.7504	0.3893	2.8839	0.4777	6.118	0.5304	3.8599	3.7096	5.1544	6.3958	4.3236	2.482	2.3185	2.8065	5.7336	0	1.1795	0.296	1.8935	0.7101	0.2844	0.8432	0.274
chr14	103907807	103907900	+	NM_002376	MARK3	un-annotated TE exon	0	0.2635	0	0	0	0	0	0	0	0	0	0	0	0.1184	0.1266	0	0	0	0	0	0	0	0	0	0	0
chr14	23380995	23381112	-	NM_018107	RBM23	un-annotated TE exon	0	0	0	0	0	0	0	0	0	0	0	0	0.1215	0.0943	0.1008	0.3642	0.2543	0.3024	0.3624	0	0.1743	0	0.5577	0	0	0
chr14	23754107	23754237	-	NM_020834	HOMEZ	un-annotated TE exon	0.129	0	0	0	0	0.153	0	0	0	0	0	0.1272	0.5473	0.4248	0.3633	0.738	0.4581	0.0908	0	0	0	0	0	0	0	0
chr14	24790922	24791027	-	NM_139247	ADCY4	un-annotated TE exon	0	0	0	0	0	0	0	0	0	0	0	0.1572	0	0.105	0	0	0	0	0	0	0	0.3104	0.9312	0	0.4423	0
chr14	31552732	31552853	+	NM_007077	AP4S1	un-annotated TE exon	0.1385	0	0	0	0.1479	0	0	0	0	0	0	0	0	0	0.0975	0.0881	0	0	0	0	0	0	0	0	0.1921	0
chr14	35047327	35047402	-	NM_021249	SNX6	un-annotated TE exon	0.2223	0	0	0	0	0	0	0	0	0	0	0	0	0	0	0.1413	0	0	0	0	0	0.4329	0	0	0	0
chr14	35047327	35047402	-	NM_152233	SNX6	un-annotated TE exon	0.2223	0	0	0	0	0	0	0	0	0	0	0	0	0	0	0.1413	0	0	0	0	0	0.4329	0	0	0	0
chr14	45602526	45602642	-	NM_002013	FKBP3	un-annotated TE exon	0	0	0	0	0	0.1713	0	0	0	0	0	0.1424	0.1226	0	0	0.0918	0	0	0	0	0	0.2812	0	0	0.4007	0
chr14	45701712	45701830	-	NM_018353	C14orf106	un-annotated TE exon	0	0	0	0.1565	0.1516	0	0	0	0	0	0	0	0	0.0935	0	0.0903	0.1261	0	0	0	0	0	0	0	0	0
chr14	50113288	50113412	-	NM_002692	POLE2	un-annotated TE exon	0.1352	0.7925	0.1532	0.1489	0.5772	0.481	0.1771	0	0	0	0.1473	0.1333	0.6883	0.2671	0.9517	0.5156	1.2003	0.0952	0	0.3279	0	0	0	0.3163	0	0
chr14	54989868	54989963	+	NM_006568	CGRRF1	un-annotated TE exon	0	0	0	0	0	0	0	0	0	0	0	0	0.1494	0	0	0	0	0	0	0	0	0	0	0	0	0
chr14	54994502	54994601	+	NM_006568	CGRRF1	un-annotated TE exon	0	0	0	0	0	0.2004	0	0	0.3686	0	0.1842	0	0.1434	0	0.119	0	0	0	0	0	0.8228	0	0	0.7907	0.2344	0
chr14	55600070	55600110	+	NM_002306	LGALS3	un-annotated TE exon	0.4121	0	0.9339	0	0.4399	0.9777	0.5398	0.4509	0	0	0	0.8128	4.1968	1.0858	0.5803	1.3101	0.366	5.5124	0	1.9994	0	0	0.8025	0	0	0
chr14	64966159	64966281	-	NM_006977	ZBTB25	un-annotated TE exon	0	0	0.3113	0	0.4399	0	0	0.1503	0	0	0	0	0	0	0.0967	0	0.244	0	0	0	0	0.2675	0	0	0	0
chr14	70819853	70819969	-	NM_016468	COX16	un-annotated TE exon	0	0	0.1636	0	0.4625	0	0	0	0	0	0	0.1424	0	0	0	0.0918	0.1282	0	0	0	0	0	0	0	0	0
chr14	73993933	73994101	-	NM_203309	HEATR4	un-annotated TE exon	0	0	0.3398	0.1102	0	0.2372	0	0	0	0	0	0	0	0.5268	0.1408	0.445	0.1776	0	0.253	0	0	0.1947	0.1947	0.4679	0.1387	0
chr14	74117870	74118030	+	NM_031427	DNAL1	un-annotated TE exon	0.105	0	0	0.1156	0	0.1245	0	0	0	0	0	0.1035	0.1781	0.0691	0	0.0667	0	0	0	0	0	0	0.2044	0	0	0
chr14	74354976	74355067	+	NM_021188	ZNF410	un-annotated TE exon	0.1837	0	0.8324	0.6071	0.5882	0.2179	0	0	0	0	0.2002	0.1811	0.6234	0.6048	0.2586	0.3503	0	0.3879	0	0	0.8944	0	0	1.2892	0	0
chr14	74361940	74362117	+	NM_021188	ZNF410	un-annotated TE exon	0	0.1391	0	0	0	0	0	0	0	0	0	0	0	0.0625	0	0	0.0843	0	0	0.2303	0	0	0	0	0	0
chr14	74384833	74384956	+	NM_021188	ZNF410	un-annotated TE exon	0	0.1997	0.3088	0.4504	0	0.1616	0	0.1491	0	0	0	0	0	0	0	0.3465	0.121	0.0959	0	0	0	0.2653	0.5307	0	0.3781	0
chr14	75388737	75389145	-	NM_031464	RPS6KL1	un-annotated TE exon	1.6525	0.8477	0.4213	2.7768	2.0287	0.196	1.4611	0.0452	2.6138	0	0.2702	0.0815	0.6661	0.3537	1.338	0.394	0.0367	0.1163	0	0.3006	0.1006	0.0804	0.4022	0.0967	4.757	0.5588
chr14	77276432	77276597	-	NM_015305	ANGEL1	un-annotated TE exon	0	0.1492	0.2307	0.2243	0.326	0.3622	0.1333	0	0	0	0.1109	0	0	0	0.3583	0	0	0.1433	0	0	0	0	0	0.2382	0	0
chr14	77745880	77745929	-	NM_013382	POMT2	un-annotated TE exon	2.0277	3.4671	1.9145	2.6065	1.0823	3.2069	1.328	1.1092	0.7373	0	0	0.6665	1.1471	0.2226	2.3793	2.793	6.0017	4.2823	0	0	0	0	0	0	0.9376	0.7618
chr14	89303252	89303410	+	NM_144596	TTC8	un-annotated TE exon	0	0	0	0	0.2269	0.1261	0	0	0	0.2812	0	0	0.0902	0.21	0.1496	0	0	0	0	0	0	0.2069	0.2069	0	0	0
chr14	89303252	89303410	+	NM_198309	TTC8	un-annotated TE exon	0	0	0	0	0.2269	0.1261	0	0	0	0.2812	0	0	0.0902	0.21	0.1496	0	0	0	0	0	0	0.2069	0.2069	0	0	0
chr14	89303252	89303410	+	NM_198310	TTC8	un-annotated TE exon	0	0	0	0	0.2269	0.1261	0	0	0	0.2812	0	0	0.0902	0.21	0.1496	0	0	0	0	0	0	0.2069	0.2069	0	0	0
chr14	94563838	94564024	+	NM_206949	IFI27L1	un-annotated TE exon	0.1807	0	0.5119	0.6969	0.3858	0.5359	0.1184	0.4943	0.1971	0.9564	0.3939	1.4256	0.4601	0.5356	0.5726	0.4021	0.8024	1.0178	0	0.2192	0.22	0	0.1759	0.4228	0.3761	0
chr14	96135888	96135954	+	NR_028288	TCL6	annotated TE exon	0	0	0	0	0	0	0	0	0	0	0	1.7408	0	0	0	0	0	0	0	0	0	0	0	0	0	0
chr14	96178888	96179111	-	NM_021966	TCL1A	un-annotated TE exon	0	0	0	0	0	0	0	0	0	0	0.2466	2.0083	0	0	0	0	0	0	0	0	0	0	0	0	0	0
chr14	96728989	96729107	+	NM_000710	BDKRB1	annotated TE exon	0	0	0	0	0.4547	0	0	5.1266	0	1.1272	0	0	0	0.3741	4.1988	0	0.2522	0	0	0	0	0	0.553	0	0.394	0
chr14	100831812	100831913	-	NM_004184	WARS	un-annotated TE exon	0	0	0	0	0.3537	0	0	0	0	0.4383	0	0	0	0	0.2333	0	0.1471	0.1166	0	0	0	0	0	0	0.2298	0
chr14	104047906	104047993	+	NM_032374	C14orf153	un-annotated TE exon	0	0	0	0.4231	0	0.2278	0	0	0	0	0	0	0.3259	0.1265	0.6759	0.3662	0.341	0.4055	0	0	0.2338	0.3739	0.3739	0	0	0.4328
chr15	25165620	25165694	+	NM_022807	SNRPN	un-annotated TE exon	0	0	0	0	3.1266	0	0	0	0.4915	0	0	0	0	0	0	0	0	0	0.5701	0	0.5485	0	0.4387	0.5271	1.5627	0
chr15	25184962	25185063	+	NM_022807	SNRPN	un-annotated TE exon	0	0	0	0	0	0	0	0	0	0	0	0	0	0	0	0	0	0	0	0	0	0	0	0	0	0
chr15	25203885	25204015	+	NM_022807	SNRPN	un-annotated TE exon	0	0	0	0	2.0654	1.836	0.6758	1.2701	2.8141	0.6826	0.4217	0.2544	0.7662	0.4248	0.2724	0.164	0.8018	0.3632	0.6528	0.6258	0.6281	1.758	1.2558	0	4.1156	0.5815
chr15	40902997	40903074	+	NM_170589	CASC5	annotated TE exon	0.4333	0	0	0	0.2313	0	0	0.237	0	0	0.2361	0	0	0.2854	0	0	0	0	0	0	0	0	0	0	0	0
chr15	76602273	76602405	-	NM_000126	ETFA	un-annotated TE exon	1.3975	0.931	1.8713	0.14	0	0.6028	1.4977	0	0.5543	0	0	0.2506	0	0	0.0894	0.3231	0	0.1789	0	0	0	0.2474	1.2369	0	0.3525	0.5728
chr15	34458131	34458316	-	NM_024713	C15orf29	un-annotated TE exon	0	0	0	0.1001	0	0	0	0	0	0	0	0	0	0.1197	0.2558	0.231	0	0	0	0	0	0	0	0	0.126	0
chr15	40458560	40458683	+	NM_001211	BUB1B	un-annotated TE exon	0	0	0	0	0	0	0.1785	0	0	0	0	0	0	0	0	0	0	0	0	0	0	0	0	0	0	0
chr15	40479130	40479255	+	NM_001211	BUB1B	un-annotated TE exon	0	0	0	0	0	0	0	0	0	0	0	0.1322	0.1138	0.1767	0.2833	0.0853	0	0.0944	0	0.3253	0	0	0	0	0	0
chr15	42606080	42606160	+	NM_198141	GANC	un-annotated TE exon	0	0	0	0.2299	0.2227	0	0	0	0	0	0.2274	0	0	0.2748	0.1469	0.1326	0	0.1469	0	0	0	0	0	0	0	0
chr15	42852980	42853068	+	NM_018097	HAUS2	un-annotated TE exon	2.4681	2.2261	5.1626	0.4184	0.4053	0.6756	1.2434	0.4154	0	0.5024	1.2415	0.3744	0.6445	1.6256	1.7377	0.7242	0	0.5346	0	0.4605	0	0.7393	0	0.8884	0	0
chr15	49517402	49517546	+	NM_002044	GALK2	un-annotated TE exon	0.1165	0.1708	0.2641	0	0.1244	0	0.1526	0	0.2542	0	0.127	0.1149	0.0989	0.2303	0.4923	0.3704	0	0.082	0	0.2827	0	0.2269	0.2269	0	0	0
chr15	49517402	49517546	+	NM_002044	GALK2	un-annotated TE exon	0.1165	0.1708	0.2641	0	0.1244	0	0.1526	0	0.2542	0	0.127	0.1149	0.0989	0.2303	0.4923	0.3704	0	0.082	0	0.2827	0	0.2269	0.2269	0	0	0
chr15	49453961	49454058	+	NM_001001556	GALK2	un-annotated TE exon	0.1724	0	0	0	0	0	0	0	0	0	0	0	0	0	0	0	0	0	0	0	0	0	0	0	0	0
chr15	49517402	49517546	+	NM_001001556	GALK2	un-annotated TE exon	0.1165	0.1708	0.2641	0	0.1244	0	0.1526	0	0.2542	0	0.127	0.1149	0.0989	0.2303	0.4923	0.3704	0	0.082	0	0.2827	0	0.2269	0.2269	0	0	0
chr15	49517402	49517546	+	NM_001001556	GALK2	un-annotated TE exon	0.1165	0.1708	0.2641	0	0.1244	0	0.1526	0	0.2542	0	0.127	0.1149	0.0989	0.2303	0.4923	0.3704	0	0.082	0	0.2827	0	0.2269	0.2269	0	0	0
chr15	52819110	52819211	-	NM_000259	MYO5A	un-annotated TE exon	0	0	0	0	0	0	0	0	0	0	0	0	0	0	0	0	0	0	0	0	0	0	0	0	0	0
chr15	60688350	60688626	-	NM_001002858	ANXA2	un-annotated TE exon	6.9541	4.9172	4.5615	1.4115	0.3256	1.1577	0.0799	3.2035	0	6.6178	0.5983	0.5414	9.7319	5.3436	7.5159	6.8255	0.9208	2.4907	0.1544	0.148	0.2228	2.0192	1.7817	0.1427	0	0.8251
chr15	60688350	60688626	-	NM_001002857	ANXA2	un-annotated TE exon	6.9541	4.9172	4.5615	1.4115	0.3256	1.1577	0.0799	3.2035	0	6.6178	0.5983	0.5414	9.7319	5.3436	7.5159	6.8255	0.9208	2.4907	0.1544	0.148	0.2228	2.0192	1.7817	0.1427	0	0.8251
chr15	63822697	63822789	+	NM_006537	USP3	un-annotated TE exon	0	0	0	0	0	0	0	0	0	0	0	0	0.3084	0.1197	0.2558	0	0	0	0	0	0	0	0	0	0	0
chr15	67929377	67929564	+	NM_002757	MAP2K5	un-annotated TE exon	0	0	0.1018	0.099	0	0	0	0	0	0	0	0	0.0763	0	0.0633	0	0	0	0	0	0	0	0.175	0	0	0
chr15	67929377	67929564	+	NM_145160	MAP2K5	un-annotated TE exon	0	0	0.1018	0.099	0	0	0	0	0	0	0	0	0.0763	0	0.0633	0	0	0	0	0	0	0	0.175	0	0	0
chr15	68934401	68934518	+	NM_006091	CORO2B	un-annotated TE exon	0	0	0	0	0	0	0	0	0	0	0	0	0	0	0.1008	0	0	0	0	0	0	0	0	0.335	0	0
chr15	72864604	72864721	+	NM_005744	ARIH1	un-annotated TE exon	0	0	0	0	0	0	0	0	0	0	0	0	0	0	0.1008	0	0	0	0	0	0	0	0	0	0	0
chr15	74969282	74969363	-	NM_001142443	EDC3	annotated TE exon	0.2061	0.302	0.2335	0	0	0.2444	0	0.2254	0	0.5453	0.6737	0.2032	1.7487	0.2714	0.8705	0.655	0	0.2901	0	0	0	0	0	0	0.2859	0
chr15	78518797	78518947	-	NM_015162	ACSBG1	un-annotated TE exon	0	0	0	0	0	0	0	0	0	0	0	0	0	0	0	0	0	0	0	0	0	0	0	0	0	0
chr15	79167987	79168112	+	NM_006791	MORF4L1	un-annotated TE exon	0	0	0	0.1478	0	0	0	0.1467	0	0	0.4385	0	0	0	0	0.0853	0	0	0.3394	0.6506	0.1633	0	0	0.6275	0	0
chr15	79167987	79168112	+	NM_206839	MORF4L1	un-annotated TE exon	0	0	0	0.1478	0	0	0	0.1467	0	0	0.4385	0	0	0	0	0.0853	0	0	0.3394	0.6506	0.1633	0	0	0.6275	0	0
chr15	88779089	88779143	-	NM_001007156	NTRK3	un-annotated TE exon	0	0	0	0	0	0	0	0	0	0	0	0	0	0	0	0	0	0	0	0	0	0	0	0	0.8524	0
chr15	88779089	88779143	-	NM_002530	NTRK3	un-annotated TE exon	0	0	0	0	0	0	0	0	0	0	0	0	0	0	0	0	0	0	0	0	0	0	0	0	0.8524	0
chr15	88779089	88779143	-	NM_001012338	NTRK3	un-annotated TE exon	0	0	0	0	0	0	0	0	0	0	0	0	0	0	0	0	0	0	0	0	0	0	0	0	0.8524	0
chr15	89633514	89633603	+	NM_007011	ABHD2	annotated TE exon	0	0	0	0.2069	0	0	0	0	0.8192	0	0.4092	0	0	0	0	0	0	0	0	0	0	0	0.3656	0	0.2605	0.8464
chr15	89649501	89649633	+	NM_007011	ABHD2	un-annotated TE exon	0	0	0	0.14	0	0	0	0	0.8315	0	0	0	0.1078	0	0.0894	0.0808	0	0.0894	0	0	0	0	0	0	0	0
chr15	99765589	99765809	-	NM_022905	TTC23	un-annotated TE exon	0.1529	0	0.0866	0.1685	0.0816	0	0	0.1673	0	0.2023	0	0	0.1946	0.1511	0.2692	0.2916	0	0.1076	0	0	0	0	0	0	0	0
chr15	99775193	99775285	-	NM_022905	TTC23	un-annotated TE exon	0.3634	0	0	0.2002	0	0.2155	0	0.1988	0	0	0	0	0.1542	0	0.1279	0	0	0	0	0	0	0	0	0	0	0
chr15	23029840	23029966	-	NM_001184889	NA	annotated TE exon	1.0644	0.585	0.603	0.1466	0.7102	0.6313	1.0457	0.5823	0.8708	0	1.8851	0.656	0.6774	0.2629	0.562	0.3383	0	0.281	0.6734	0	1.1338	2.0725	0.2591	0.3113	0.1846	0.5998
chr15	23017488	23017567	-	NM_030922	NIPA2	un-annotated TE exon	1.2673	1.2383	0	0.2327	0.2255	0.2505	0.2767	0	0	0	1.3812	0.4165	0.1792	0.4173	0.1487	0.6714	0	0.1487	0	0	0.5143	0	0	0	0	0
chr15	23017488	23017567	-	NM_001008894	NIPA2	un-annotated TE exon	1.2673	1.2383	0	0.2327	0.2255	0.2505	0.2767	0	0	0	1.3812	0.4165	0.1792	0.4173	0.1487	0.6714	0	0.1487	0	0	0.5143	0	0	0	0	0
chr15	25203885	25204015	+	NM_005678	SNURF	un-annotated TE exon	0	0	0	0	2.0654	1.836	0.6758	1.2701	2.8141	0.6826	0.4217	0.2544	0.7662	0.4248	0.2724	0.164	0.8018	0.3632	0.6528	0.6258	0.6281	1.758	1.2558	0	4.1156	0.5815
chr15	41637684	41637800	+	NM_016359	NUSAP1	un-annotated TE exon	0	0	0	0	0	0	0	0	0	0	0	0	0	0	0	0	0	0	0	0	0	0	0	0	0	0
chr15	41658014	41658061	+	NM_016359	NUSAP1	un-annotated TE exon	0	0	0	0	0	0	0	0	0	0	0	0	0	0	0	0	0	0	0	0	0	0	0	0	0	0
chr15	41637684	41637800	+	NM_018454	NUSAP1	un-annotated TE exon	0	0	0	0	0	0	0	0	0	0	0	0	0	0	0	0	0	0	0	0	0	0	0	0	0	0
chr15	41658014	41658061	+	NM_018454	NUSAP1	un-annotated TE exon	0	0	0	0	0	0	0	0	0	0	0	0	0	0	0	0	0	0	0	0	0	0	0	0	0	0
chr15	43625509	43625632	+	NM_001159280	ADAL	annotated TE exon	1.2264	0.7989	0.6176	0.9009	0.2909	0.8082	1.071	1.3418	0.8919	0	1.0396	0.8062	1.6189	0.2693	0.6716	0.6931	0.242	0.4796	2.069	0.9916	1.493	0.2653	0.5307	2.8694	0.3781	0
chr15	43625509	43625632	+	NM_001012969	ADAL	annotated TE exon	1.2264	0.7989	0.6176	0.9009	0.2909	0.8082	1.071	1.3418	0.8919	0	1.0396	0.8062	1.6189	0.2693	0.6716	0.6931	0.242	0.4796	2.069	0.9916	1.493	0.2653	0.5307	2.8694	0.3781	0
chr15	45423669	45423845	+	NM_017434	DUOX1	un-annotated TE exon	0	0	0	0	0	0	0	0.5222	0	1.5156	0	0	0	0	0	0	0	0	0	0.2316	0	0.3718	0.5577	0.2234	0.1324	0
chr15	49923198	49923255	+	NM_020234	DTWD1	un-annotated TE exon	0.874	0.427	0	4.173	0	0	0	0	0	0	0.3175	0	0.2472	0	0.4102	0.7409	1.2935	0	0	0	0	0.5672	0	0	0	1.3134
chr15	59957549	59957641	-	NM_004330	BNIP2	un-annotated TE exon	0.1817	0	0	0	0	0.431	0	0	0	0	0.198	0.1792	0.6167	0	0	0.231	0	0	0	0	0	0	1.4152	0	0	0
chr15	64407788	64407905	+	NM_003099	SNX1	un-annotated TE exon	0	0	0	0	0	0	0	0	0	0	0	0.1412	0.1215	0	0	0.1821	0	0.2016	0	0	0	0	0	0	0	0
chr15	64407788	64407905	+	NM_148955	SNX1	un-annotated TE exon	0	0	0	0	0	0	0	0	0	0	0	0.1412	0.1215	0	0	0.1821	0	0.2016	0	0	0	0	0	0	0	0
chr15	64685540	64685675	+	NM_016213	TRIP4	un-annotated TE exon	0	0	0	0	0	0	0	0	0	0	0	0	0.2109	0.0818	0	0	0.2207	0	0	0	0	0	0	0	0	0
chr15	67000942	67001076	+	NM_005585	SMAD6	un-annotated TE exon	1.0013	0	2.978	4.1374	0.2672	0.4454	0.6558	1.5063	0	0	0	0.1234	2.974	0.9893	4.9349	1.9098	3.3343	1.4979	0	0	0.1524	0.2437	0	0	0.1736	0.2821
chr15	73055759	73055838	-	NM_031284	ADPGK	un-annotated TE exon	0.2112	0	0	0	0	0	0	0	0	0	0	0.2083	0	0	0	0	0	0	0	0.5123	0.5143	0	0.4113	0	0	0
chr15	75223624	75223834	-	NM_004255	COX5A	un-annotated TE exon	0.1602	0	0.2722	0.0882	0.171	0.095	0	0	0	0	0	0.079	0.068	0	0.1128	0.1527	0	0.0564	0	0	0	0	0	0.1874	0	0
chr15	75657942	75658039	-	NM_006715	MAN2C1	un-annotated TE exon	0.1724	0	0	0	0	0	0	0	0	0	0	0	0	0	0.1214	0	0	0	0	0	0	0	0	0	0.2392	0
chr15	76197919	76197998	+	NM_147188	FBXO22	un-annotated TE exon	0	0	0	0.9309	0	0	0	0	0	0	0	0.2083	0.3585	0	0.5948	0.2686	0	0	0	0	0	0.4113	0	0	0.293	0
chr15	76197919	76197998	+	NM_012170	FBXO22	un-annotated TE exon	0	0	0	0.9309	0	0	0	0	0	0	0	0.2083	0.3585	0	0.5948	0.2686	0	0	0	0	0	0.4113	0	0	0.293	0
chr15	83697368	83697480	-	NM_025238	BTBD1	un-annotated TE exon	0.4486	0.2192	0.1694	0.8238	0.3193	0.8869	0	0	1.3049	0	0.4889	0.4423	0.6345	0.2955	0.3158	0.5704	0.6639	0.1053	0.3784	0	0	0.5823	0	0	0	0
chr15	89079543	89079612	-	NM_017996	DET1	annotated TE exon	0.2414	0	0	0.5319	0	0.2863	0	0.2641	0	0	0	0	0.4097	0	0	0	0	0	0	0	0	0.47	0	0	0	0
chr15	89876861	89877144	-	NM_002693	POLG	un-annotated TE exon	9.9361	4.8832	4.5839	9.6368	4.3189	5.3637	5.0657	4.4915	2.3365	4.0932	5.2523	5.3975	5.7053	1.0972	4.6497	1.3995	2.0076	1.089	1.5056	2.3091	1.521	1.1585	0.6951	2.7841	6.0253	1.7436
chr15	91528993	91529255	-	NM_003981	PRC1	un-annotated TE exon	0	0.0942	0	0.1416	0	0	0.1683	0	0	0	0	0	0.3271	0	0.0452	0.0408	0.2282	0	0	0	0	0	0	0	0	0
chr15	91528993	91529255	-	NM_199413	PRC1	un-annotated TE exon	0	0.0942	0	0.1416	0	0	0.1683	0	0	0	0	0	0.3271	0	0.0452	0.0408	0.2282	0	0	0	0	0	0	0	0	0
chr15	102191411	102191594	-	NM_025141	TM2D3	un-annotated TE exon	0.0918	0	0.104	0.8095	0.098	0.3268	0.6014	0.2009	0.601	0.243	0.1001	0	0.0779	0.1815	0.4526	0.759	0.0815	0.1293	0	0	0	0	0.5365	0	0.1274	0.207
chr15	102191411	102191594	-	NM_078474	TM2D3	un-annotated TE exon	0.0918	0	0.104	0.8095	0.098	0.3268	0.6014	0.2009	0.601	0.243	0.1001	0	0.0779	0.1815	0.4526	0.759	0.0815	0.1293	0	0	0	0	0.5365	0	0.1274	0.207
chr16	57675499	57675620	+	NM_201524	GPR56	annotated TE exon	6.3711	3.6539	15.3784	5.7991	8.4275	7.2287	7.4382	8.0312	0	0	0	0	1.0578	2.0981	1.1702	1.1447	0.8609	3.6076	0.701	0	0.3372	1.0787	3.506	0	2.8821	0
chr16	82671226	82671372	+	NM_001257	CDH13	un-annotated TE exon	0	0	0	0	0	0	0	0	0	0	0	0	0	0	0	0	0	0	0	0	0	0	0	0	0	0
chr16	78298415	78298767	+	NM_016373	WWOX	un-annotated TE exon	0	0.0702	0.0542	0.1582	0.3577	0	0	0	0	0	0	0	0.1625	0.0315	0	0	0.0425	0.0674	0	0	0	0	0	0	0.0664	0
chr16	78299851	78299956	+	NM_016373	WWOX	un-annotated TE exon	0	0	0	0	0	0	0	0	0	0	0	0	0	0.105	0	0	0	0.2244	0	0	0	0	0	0	0	0
chr16	88098873	88098938	+	NM_001173540	NA	annotated TE exon	3.3283	1.8761	1.1603	2.8209	3.0063	0.9111	0.3354	1.4005	0.5585	0	0.279	1.0098	1.3035	1.349	0.5408	1.4649	1.1367	0.5407	0	2.484	0.6233	2.9909	2.9911	0	0	0.5771
chr16	88098873	88098938	+	NM_079837	BANP	annotated TE exon	3.3283	1.8761	1.1603	2.8209	3.0063	0.9111	0.3354	1.4005	0.5585	0	0.279	1.0098	1.3035	1.349	0.5408	1.4649	1.1367	0.5407	0	2.484	0.6233	2.9909	2.9911	0	0	0.5771
chr16	88098873	88098938	+	NM_001173543	NA	annotated TE exon	3.3283	1.8761	1.1603	2.8209	3.0063	0.9111	0.3354	1.4005	0.5585	0	0.279	1.0098	1.3035	1.349	0.5408	1.4649	1.1367	0.5407	0	2.484	0.6233	2.9909	2.9911	0	0	0.5771
chr16	240661	240801	-	NM_201412	LUC7L	un-annotated TE exon	0.1198	0	0.4073	0.9243	0.2559	0.4265	0.157	0.2622	0	0.6342	0.5224	0.2363	0.3051	0	0.4219	0.2286	0	0	0	0	0	0	0.2333	0	0.3325	0.2701
chr16	240661	240801	-	NM_018032	LUC7L	un-annotated TE exon	0.1198	0	0.4073	0.9243	0.2559	0.4265	0.157	0.2622	0	0.6342	0.5224	0.2363	0.3051	0	0.4219	0.2286	0	0	0	0	0	0	0.2333	0	0.3325	0.2701
chr16	11645563	11645660	-	NM_001136473	LITAF	annotated TE exon	0	0	0	0.38	0	0.2045	0	0.3773	0	0.4562	0	0.17	0.5853	0.4543	0.3642	0.4385	0	0.4855	0	0	0	0.3357	1.343	0	0.2392	0.7773
chr16	14037831	14037952	+	NM_005236	ERCC4	un-annotated TE exon	0	0	0	0	0	0	0	0	0	0	0	0	0.3526	0	0.0975	0	0	0	0	0	0	0	0	0.3241	0	0
chr16	15078376	15078515	+	NM_015027	PDXDC1	un-annotated TE exon	0	0	0	0.133	0	0	0	0	0	0	0	0	0	0	0	0.1535	0.4287	0	0.3054	0	0	0.94	0.235	0	0.1674	0
chr16	15541792	15541889	+	NM_033201	C16orf45	un-annotated TE exon	0	0	0	0	0	0	0	0	0	0	0	0.17	0	0	0	0	0	0	0	0	0	0	0	0	0	0
chr16	15626844	15626992	+	NM_033201	C16orf45	un-annotated TE exon	0	0	0	0	0	0	0	0	0	0	0	0	0	0	1.7566	0.1442	0	0	0	0	0	0	0.2208	0	0.1573	0.2556
chr16	20820110	20820202	+	NM_030941	LOC81691	un-annotated TE exon	0	0	0	0	0	0.2155	0	0	0	0	0	0	0	0.1197	0	0.1155	0	0.1279	0.4598	0	0	0.3538	0	0	0	0
chr16	23403283	23403555	-	NM_153603	COG7	un-annotated TE exon	0.2476	0.2721	0.2805	0.5456	0.4625	0.1468	0.3243	0.3386	0.4051	0.6551	0.1349	0.1831	0.2101	0.0815	0.7844	1.1018	0.6595	0.61	0.6265	0	0.226	0.241	1.2052	0	0.4293	0.4186
chr16	23403283	23403555	-	NM_153603	COG7	un-annotated TE exon	0.2476	0.2721	0.2805	0.5456	0.4625	0.1468	0.3243	0.3386	0.4051	0.6551	0.1349	0.1831	0.2101	0.0815	0.7844	1.1018	0.6595	0.61	0.6265	0	0.226	0.241	1.2052	0	0.4293	0.4186
chr16	23606750	23606959	-	NM_005003	NDUFAB1	un-annotated TE exon	0.5632	0.4717	0	0.4433	0.1718	0.2863	0.3162	0.1761	1.0533	0.4258	0.1754	0.3174	0.478	0.318	0.4532	0.1535	0.4287	0.6231	0	0.1952	0	0.1567	0.1567	0	0.6697	0.5441
chr16	28220308	28220376	-	NM_015171	XPO6	un-annotated TE exon	0.7347	0.7178	0	0.5397	0.2614	0	0	0.2679	0	0.648	1.0676	0	0.4156	1.6129	2.5862	0.6227	0	0.3448	0	0	0	0	0.4768	0	0	0.552
chr16	28967174	28967379	+	NM_032815	NFATC2IP	un-annotated TE exon	7.0542	5.6503	2.6022	7.2303	2.802	7.6865	4.7275	3.8589	4.6527	1.9534	4.6486	3.8824	5.4293	16.8559	8.5471	5.0583	4.006	4.273	0.4151	1.1938	1.1983	2.7151	1.7569	0.5757	2.6172	1.4792
chr16	46923215	46923312	+	NM_133443	GPT2	un-annotated TE exon	0	0	0	0	0	0	0	0	0	0	0	0	0.2926	0.2271	0.1214	0	0	0.1214	0	0	0	1.0072	0.3357	0	0	0
chr16	47410755	47410865	-	NM_030790	ITFG1	un-annotated TE exon	0	0	0.1725	0	0	0	0	0.3331	0	0	0	0	0	0	0	0.0968	0	0	0	0	0	0	0	0	0.2112	0
chr16	58658577	58658698	-	NM_206999	CNOT1	un-annotated TE exon	1.108	0	0.9415	0.763	0.2957	0	0.9071	0.6061	0	0	0	0	0.1175	0.1824	0.0975	0	0.246	0	0	0	0	0	0	0	0.1921	0
chr16	57815751	57815946	-	NM_005550	KIFC3	un-annotated TE exon	0.5173	0.1264	0	0.19	0.092	0.1023	0	0	0	0.2281	0	0	4.2432	0.9085	0.2428	0.1096	0.3062	0.6069	0	0	0	0.1679	0	0	0.1196	2.1377
chr16	58658577	58658698	-	NM_016284	CNOT1	un-annotated TE exon	1.108	0	0.9415	0.763	0.2957	0	0.9071	0.6061	0	0	0	0	0.1175	0.1824	0.0975	0	0.246	0	0	0	0	0	0	0	0.1921	0
chr16	67396087	67396208	+	NM_018296	LRRC36	un-annotated TE exon	0	0	0	0	0	0	0	0	0	0	0	0	0	0	0	0	0	0	0	0	0	0	0.2697	0	0	0
chr16	68282472	68282595	+	NM_012320	PLA2G15	un-annotated TE exon	0.1363	0	0	0.1501	0.1455	0.3233	0.714	0	0	0	0	0	0.3469	0	0.0959	0.0866	0	0.0959	0	0	0	0	0	0	0.189	0.3072
chr16	69816935	69817055	+	NM_007014	WWP2	un-annotated TE exon	1.3965	0	0	1.0771	0.7454	0.4969	0	0	0	0.3695	0.3044	0	0	0.184	0.0983	0	0	0.0983	0	0	0.17	0	0	0	0.1937	0
chr16	71237628	71237960	-	NM_017558	HYDIN	un-annotated TE exon	0.0507	0	0	0	0	0	0	0	0	0	0	0	0.0861	0.0334	0.0357	0	0	0.0357	0	0	0	0	0	0	0	0
chr16	71937068	71937161	+	NM_014761	KIAA0174	un-annotated TE exon	0	0	0	0	0	0	0	0	0	0	0	0	0	0.1184	0	0.3428	0.7981	0	0	0	0	0.35	0	0	0.2494	0
chr16	75335655	75335803	-	NM_006324	CFDP1	un-annotated TE exon	1.3609	0.1662	0.6424	1.2495	0	0.4036	0	0.4963	0	0.9002	0.1236	0.1118	0.3849	0.1494	0.0798	0.0721	0.1007	0.3193	0	0	0	0.8832	0.4416	0	0.3146	0.2556
chr16	74993248	74993490	-	NM_030581	WDR59	un-annotated TE exon	0.0695	0.1019	0	0.8428	0	0.0825	0.3643	0	0.1517	0	0.2274	0	0.295	0.1832	0.1469	0.3095	0.1235	0.2448	0	0	0	0.1354	0	0.1627	0.3859	0.627
chr16	78298415	78298767	+	NM_130791	WWOX	un-annotated TE exon	0	0.0702	0.0542	0.1582	0.3577	0	0	0	0	0	0	0	0.1625	0.0315	0	0	0.0425	0.0674	0	0	0	0	0	0	0.0664	0
chr16	78299851	78299956	+	NM_130791	WWOX	un-annotated TE exon	0	0	0	0	0	0	0	0	0	0	0	0	0	0.105	0	0	0	0.2244	0	0	0	0	0	0	0	0
chr16	82201145	82201202	-	NM_005792	MPHOSPH6	un-annotated TE exon	0.2913	0	0	0	0	0	0	0	0	0	0	0	0.2472	0.1919	0.2051	0	0	0	0	0	0	0	0	0	0	0
chr16	84739673	84739802	+	NM_005153	USP10	un-annotated TE exon	0	0	0	0	0	0	0	0	0.2836	0	0	0	0.1103	0	0.6406	0.0826	0.1154	0.0915	0	0	0	0.2531	0	0	0	0
chr16	456685	456777	+	NM_020664	DECR2	un-annotated TE exon	0.5451	0.2663	0.6176	0.4004	0.7758	0.8621	0.714	0.1988	0.7928	0	0	0	0	0	0	0	0	0	0	0	0	0.7075	0	0	0.2521	1.6383
chr16	456834	456952	+	NM_020664	DECR2	un-annotated TE exon	0.71	0	0	1.5645	0.3032	0.6737	1.4879	0.3107	0.3098	0.3757	0.9285	0.28	2.2894	0.3741	0.7998	1.0833	0.3783	0.3998	0	0.3444	0	0.8294	0.8295	0	0.7879	1.9205
chr16	1407701	1407833	+	NM_032520	GNPTG	un-annotated TE exon	0.2541	0.1862	0	0.8399	0	0.1507	0.1664	0	0	1.6808	0	0.2506	0.8625	0	0.8945	0.2423	0.4513	0.3577	0	0	0	0	0.9895	0.2973	1.2337	0.5728
chr16	2118559	2118777	+	NM_000548	TSC2	un-annotated TE exon	0	0	0	0	0.1647	0	0	0.0844	0	0	0	0	0	0	0.1086	0.0491	0	0	0	0	0.0939	0	0	0	0	0
chr16	2818506	2818620	+	NM_016333	SRRM2	un-annotated TE exon	8.9629	4.5223	1.6647	7.2853	3.137	15.6859	11.3553	4.1796	5.4495	3.8879	6.7257	10.142	9.7256	5.4194	13.7587	17.3747	9.5244	11.9986	3.7182	2.4948	2.5042	6.0079	8.8693	2.4064	18.3451	11.2614
chr16	4546147	4546267	+	NM_002134	HMOX2	un-annotated TE exon	0.1396	0.2047	0.1582	0	0.1491	0.1656	0.9146	0	0.3047	0.3695	0	0.1377	0	0	0.295	0.0888	0.62	0.1966	0	0	0	0	0	0	0	0
chr16	4521315	4521450	-	NM_020677	NMRAL1	un-annotated TE exon	0.6212	0.7284	0.8446	1.7797	0.5305	1.7685	0.4882	0.2719	0.2711	0	0.2708	0.245	0.6326	0.2455	0.0875	0.4739	0.4413	0.9621	0.3144	0.3014	0.7563	0.4838	0.2419	0	0.3447	0.5601
chr16	4781513	4781580	-	NM_133450	ANKS3	annotated TE exon	0	0	0	0	0	0	0.3255	0	0.5421	0	0.2708	0	0.2109	0	0.175	0.316	0.2207	0.1749	0.6288	0	0	0	0	0	0	0
chr16	10522725	10522873	+	NM_024997	ATF7IP2	annotated TE exon	0.4536	0	0.3855	0.6248	0	0.269	0	0.2481	0	0	0.9888	0.5591	0.4812	0.0747	0.1597	0.2163	0	0.0798	0	0	0	0.4416	0.4416	0.2653	0.6293	0.7669
chr16	14772502	14772617	-	NM_003561	PLA2G10	un-annotated TE exon	0.1457	0	0	0.321	0	0	0.1908	0	0	0	0	0	0	0	0	0	0	0	0	0	0	0	0	0	0	0
chr16	15032765	15032897	+	NM_006985	NPIP	un-annotated TE exon	0	0	0	0.14	0	0	0	0	0	0	0	0	0	0	0.0894	0	0	0	0	0	0	0.2474	0	0	0.705	0
chr16	19536102	19536341	+	NM_014711	CP110	un-annotated TE exon	0.2112	0.5159	0.5584	0.2327	0	0.167	0.1844	0	0.1536	0.3726	0.3069	0.0694	0.239	0.1855	0.2478	0.3581	0	0	0	0	0.1714	0.1371	0	0	0.1953	0
chr16	21970660	21970876	+	NM_003366	UQCRC2	un-annotated TE exon	1.0123	0.2282	0.0882	0.3432	0.1662	0.4618	0.204	0.6815	0	0.4121	0.6789	0.6143	0.6608	1.3847	1.4254	1.1386	0.0691	0.2193	0.197	0.1889	0.0948	0	0.4549	0	0.216	0.1755
chr16	22006559	22006629	-	NR_033694	NA	annotated TE exon	0	0	0	0	0	0	0	0	0	0	0	0	0	0	0	0	0	0	0	0	0	0	0	0	0	0
chr16	27352391	27352634	+	NM_000418	IL4R	un-annotated TE exon	0.0693	0	1.0985	0.0763	0.2218	0	0.1814	0.1515	0.1511	0.5497	0.0755	0.3414	0.1175	0.8666	0.4876	0.0881	0	0.585	0	0.168	0.4215	0.4045	0.4045	0.3241	0.0961	2.966
chr16	27352391	27352634	+	NM_001008699	IL4R	un-annotated TE exon	0.0693	0	1.0985	0.0763	0.2218	0	0.1814	0.1515	0.1511	0.5497	0.0755	0.3414	0.1175	0.8666	0.4876	0.0881	0	0.585	0	0.168	0.4215	0.4045	0.4045	0.3241	0.0961	2.966
chr16	27861800	27861944	-	NM_144675	GSG1L	un-annotated TE exon	0	0	0	0	0	0	0	0	0	0	0	0	0	0	0	0	0	0	0	0	0	0	0	0	0	0
chr16	29707989	29708448	+	NM_014298	QPRT	un-annotated TE exon	16.4197	0	7.0336	8.4996	3.2154	10.1087	4.7634	0	0	0.5832	7.2061	5.9765	11.066	14.3712	0.9569	5.3012	10.4377	8.0422	0.2789	0.2673	0.1789	0.5722	0.5007	0.6876	1.5797	9.5225
chr16	29983363	29983461	+	NM_194280	TMEM219	un-annotated TE exon	1.5361	0.2502	1.7404	2.0687	1.0932	1.6196	1.565	2.2408	2.2342	0.4516	1.3021	0.5049	1.4484	2.4732	0.9613	1.9532	2.1218	0.6008	0	0	0.2078	1.6616	2.6588	0	1.4207	0
chr16	55861801	55862066	-	NM_001266	CES1	un-annotated TE exon	0	0	0	0	0.0678	0	0	0	0	0	0	0	0	0	0	0	0	0	0	0	0	0	0	0	0	0
chr16	66402546	66402655	+	NM_001795	CDH5	un-annotated TE exon	0	0	0	0	0	0	0	0	0	0	0	0	0	0.1012	0	0	0	0	0	0	0.187	0	0	0	0	0.3463
chr16	66581874	66581968	-	NM_004614	TK2	un-annotated TE exon	0	0	0	0	0	0.211	0	0	0.388	0.4706	0	0	0	0	0	0	0	0	0	0	0	0	0.6927	0	0	0
chr16	67215509	67215600	-	NM_178516	EXOC3L	un-annotated TE exon	0	0	0	0	0	0	0	0	0	0	0	0	0	0	0	0	0	0	0	0	0	0	0	0	0	0
chr16	68307725	68307807	+	NM_003983	SLC7A6	un-annotated TE exon	1.4251	0.8951	0	0.8973	0.652	0	1.3333	0	0	0	0	0	0.5183	0	0.2867	0	0.5423	0	0	0	0	0	0	0	0.5648	0
chr16	70510090	70510237	+	NM_145059	FUK	un-annotated TE exon	0.2283	0	0	0.5032	0.2438	0.1354	0.1495	0	0.7472	0.3021	0.2489	0.4503	0.4844	0.2256	0	0.2178	0	0.0804	0	0	0.139	0.2223	0.8893	0	0.1584	0
chr16	70558770	70558920	+	NM_012426	SF3B3	un-annotated TE exon	1.9023	0	0.8875	2.0961	0.1195	0.6637	2.0521	0.6121	0	0.2961	0.3659	0.2207	0.7597	0.8107	0.2364	0.4269	0.4968	0.5514	0.2832	0	0	0	0	0	0.1552	0.2523
chr16	71484497	71484618	-	NM_145911	ZNF23	un-annotated TE exon	0.1385	0.406	0.3138	0.1526	0.2957	0.3286	0	0.3031	0	0.3665	0	0	0.1175	0.1824	0	0	0	0.195	0	0	0	0	0	0	0.1921	0
chr16	74333470	74333643	+	NM_002811	PSMD7	un-annotated TE exon	0.9711	0	0.2201	0.107	0.2073	0.3456	0.8904	0	1.483	0.257	0.3175	0.383	0.0824	0.3838	0.3419	0.4322	0.2587	0.1367	0	0	0.3547	0	0	0.2272	0.2694	0.2189
chr16	75676651	75676733	-	NM_005548	KARS	un-annotated TE exon	0.8143	0	0	0.2243	0	0	0	0.2227	0	0	0.2219	0	0.1728	0	0.43	0	0	0.1433	0	0	0	0	0	0	0	0
chr16	81014375	81014484	-	NM_020188	C16orf61	un-annotated TE exon	10.9064	2.2514	4.351	3.3851	0.6559	6.0129	6.2375	0.8403	5.6972	0	4.018	4.9985	2.0857	3.7435	0.7571	0.8789	0.682	1.5139	2.3323	2.6082	0.748	6.8792	2.3929	3.594	10.4419	2.0776
chr16	81022145	81022201	-	NM_020188	C16orf61	un-annotated TE exon	0	0	0	0	0	0	0	0	0.6467	0	0	0	0	0.781	0.2087	0.1885	0	0	0	0	0	0	0	0.6936	0	0
chr16	81034853	81034939	-	NM_020188	C16orf61	un-annotated TE exon	0.1942	0	0	0	0.2073	0.9215	0.5088	0	1.6949	0.5139	1.27	0.383	0.3296	1.2792	0.1367	0.3704	0	0.8204	0	0	0.2364	1.1345	0.7564	0	2.6944	0.4378
chr16	81047741	81047996	+	NM_018455	CENPN	un-annotated TE exon	7.7226	1.7413	9.9462	2.2545	1.832	4.1496	1.7292	1.5887	4.32	0.1747	1.0071	1.2366	1.5683	1.0434	0.3718	0.9232	0.7033	1.3475	0.3341	0.8005	0.3214	1.1567	1.9279	0.3089	0	0
chr16	84536327	84536448	-	NM_020947	KIAA1609	un-annotated TE exon	4.0166	1.4209	2.8246	1.2209	1.035	1.15	1.9956	2.7276	0	3.2983	0	0.5463	0.9403	2.5542	1.3652	0.3522	0.369	0.585	0	0	0	1.0787	0.5394	0.3241	0.3843	0
chr16	85830931	85831011	-	NM_006067	COX4NB	un-annotated TE exon	0	0	0	0	0	0	0	0	0	0	0	0	0	0.1374	0	0	0	0	0	0	0	0	0	0	0	0
chr16	85838146	85838267	+	NM_001861	COX4I1	un-annotated TE exon	0.277	0	0.3138	0	0.2957	0	0	0	0	0	0	0.4097	0.1175	0.0912	0	0.1761	0	0.195	0	0	0	0	0.2697	0	0	0
chr16	88723554	88723655	-	NM_002461	MVD	un-annotated TE exon	3.3132	0.2428	8.0708	0.5476	0.5305	1.3755	1.3019	0	0.3614	1.7534	1.0833	1.9602	2.5304	2.1822	0.5832	0.2106	0.8826	1.0496	1.6768	0.4018	0.2017	0.3226	0.3226	0.7752	1.3789	0
chr16	88727156	88727246	-	NM_002461	MVD	un-annotated TE exon	1.1141	0	6.7322	0.2046	0.1982	0.881	0.4864	0.6095	0	0	0	0.3662	0.1576	0	0	0	0	0.2614	0	0	0	0	0.3616	0	2.0607	0
chr16	88728432	88728575	-	NM_002461	MVD	un-annotated TE exon	0.1173	0	3.1908	0.1293	0	0	0.3074	0	0	0	0.1279	0.2314	0.697	0.4637	0.1652	0.0746	0.6252	0.2478	0.5939	0.2846	0.2857	0	0.2285	0	0.1628	0
chr16	89612540	89612589	+	NM_003119	SPG7	un-annotated TE exon	0	0.4953	0	0.7447	0	0	0	0	0	0	0	0	0	0	0	0.2148	0	0.2379	0	0	0	0	0	0	0.9376	0
chr17	4265112	4265247	-	NM_003342	UBE2G1	un-annotated TE exon	0	0	0.1408	0	0	0.1474	0.3255	0	0.2711	0	0	0	0.2109	0.1637	0.0875	0.079	0.5516	0.2624	0	0	0.1513	0.4838	0	0	0	0
chr17	1005228	1005267	-	NM_021962	ABR	un-annotated TE exon	0	0	0	0	0	0	0	0	0	0	0	0	0.3585	0	0	0	0	0	0	0	0	0	0	0	0	0.9523
chr17	35724535	35724665	-	NM_198839	ACACA	un-annotated TE exon	0	0	0	0	0.1377	0.306	0	0	0	0	0	0	0.1095	0.3398	0	0	0	0.2724	0	0	0	0	0	0.3018	0	0
chr17	35724535	35724665	-	NM_198834	ACACA	un-annotated TE exon	0	0	0	0	0.1377	0.306	0	0	0	0	0	0	0.1095	0.3398	0	0	0	0.2724	0	0	0	0	0	0.3018	0	0
chr17	40881165	40881257	-	NM_001991	EZH1	un-annotated TE exon	0	0	0	0	0	0	0	0	0	0	0	0	0	0	0.2558	0.231	0	0	0	0	0	0	0	0	0	0
chr17	1005228	1005267	-	NM_001092	ABR	un-annotated TE exon	0	0	0	0	0	0	0	0	0	0	0	0	0.3585	0	0	0	0	0	0	0	0	0	0	0	0	0.9523
chr17	9937428	9937554	-	NM_201433	GAS7	un-annotated TE exon	0	0	0	0	0	0	0	0	0	0	0.145	0.1312	0	0	0	0	0	0	0	0	0	0	0	0	0	0
chr17	9937428	9937554	-	NM_201432	GAS7	un-annotated TE exon	0	0	0	0	0	0	0	0	0	0	0.145	0.1312	0	0	0	0	0	0	0	0	0	0	0	0	0	0
chr17	10627772	10627819	-	NM_001004313	TMEM220	un-annotated TE exon	0	0	0	0	0	0	0	0	0	0	0	0	0	0	0	0	0	0	0	0	0	0	0	0	0	0.7935
chr17	16187335	16187452	+	NM_004278	PIGL	un-annotated TE exon	0	0	0	0	0	0	0	0	0	0	0	0	0	0	0	0	0	0	0	0	0	0.2788	0	0	0	0
chr17	16101915	16102033	-	NM_006311	NCOR1	un-annotated TE exon	0	0	0	0	0	0.1684	0	0.1554	0	0	0	0	0	0	0.1	0	0	0	0	0	0	0	0	0	0	0
chr17	34886807	34886898	-	NM_025109	MYO19	un-annotated TE exon	0	0.5384	0	0	0.3921	0.2179	0.2406	0	0	0	0.2002	0.5433	1.5586	1.0887	0.5172	0.4671	0	0.3879	0	0	0.2236	0	0	0	0	0
chr17	36966529	36966818	-	NM_017748	CWC25	un-annotated TE exon	1.1071	2.0495	0.9242	1.5408	20.2771	2.6955	1.5264	1.5299	1.6525	2.9293	4.0006	4.3091	2.1261	3.3004	4.1023	3.1116	0.6209	1.1075	8.6993	3.9573	4.3978	1.1345	1.4749	7.3616	0.97	2.1015
chr17	38376667	38376790	+	NM_133264	WIPF2	un-annotated TE exon	0	0	0	0	0	0	0	0	0	0	0	0.1344	0.2313	0.0898	0.2878	0.3465	0.121	0	0	0	0	0.2653	0	0	0.189	0.6144
chr17	45242058	45242065	-	NM_001256	CDC27	un-annotated TE exon	0	0	0	0	0	0	0	0	0	0	0	0	0	0	0	0	0	0	0	0	0	0	0	0	0	0
chr17	45696644	45696688	+	NM_006310	NPEPPS	un-annotated TE exon	0	0	0.4254	0.8275	0	0.8908	1.4755	1.2325	0	0	0	0	0	0	0.2644	0	0	0	0	0	0	0.7311	0	0	0.5209	0
chr17	46326249	46326391	-	NM_003726	SKAP1	un-annotated TE exon	0	0	0	0	0	0	0	0	0	0	0	0	0	0	0	0	0	0	0	0	0	0	0	0	0	0
chr17	46921265	46921388	+	NM_005831	CALCOCO2	un-annotated TE exon	0	0	0	0	0	0	0	0	0	0	0	0	0.1156	0	0	0	0	0	0	0	0	0	0	0	0.189	0
chr17	47795330	47795406	-	NM_030802	FAM117A	un-annotated TE exon	0	0	0	0	0.2343	0	0	0	0	0	0	0	0	0.1445	0.309	0	0	0.1545	0	0	0	0	0.4273	0	0	0
chr17	47809642	47809739	-	NM_030802	FAM117A	un-annotated TE exon	0	0	0	0	0	0	0	0	0	0	0.1879	0	0	0	0	0.1096	0	0	0	0	0	0	0	0	0	0
chr17	47745389	47745440	-	NM_001007230	SPOP	annotated TE exon	0	2.3813	0	0	1.7344	0	0.8513	0	0	0	0	0.3204	0.5515	0.428	0.4576	1.6527	0.5771	0.2288	0	0	0	0	0	0	0.4508	0
chr17	47745389	47745440	-	NM_001007227	SPOP	annotated TE exon	0	2.3813	0	0	1.7344	0	0.8513	0	0	0	0	0.3204	0.5515	0.428	0.4576	1.6527	0.5771	0.2288	0	0	0	0	0	0	0.4508	0
chr17	47745389	47745440	-	NM_001007226	SPOP	annotated TE exon	0	2.3813	0	0	1.7344	0	0.8513	0	0	0	0	0.3204	0.5515	0.428	0.4576	1.6527	0.5771	0.2288	0	0	0	0	0	0	0.4508	0
chr17	57167378	57167453	-	NM_015294	TRIM37	un-annotated TE exon	0	0	0	3.6746	0.4747	0	0	0.2432	0	0	0	0	0.1887	0	0.1565	0.1413	0.1974	0	0	0	0	0	0	0	0	0
chr17	57167378	57167453	-	NM_001005207	TRIM37	un-annotated TE exon	0	0	0	3.6746	0.4747	0	0	0.2432	0	0	0	0	0.1887	0	0.1565	0.1413	0.1974	0	0	0	0	0	0	0	0	0
chr17	58765381	58765556	+	NM_017679	BCAS3	un-annotated TE exon	0	0	0	0.3174	0	0	0	0	0	0	0	0	0.2444	0	0.1352	0	0	0	0	0	0.1169	0	0	0	0	0
chr17	59445198	59445598	+	NM_017679	BCAS3	un-annotated TE exon	0.0843	0	0	0.65	0	0	0	0	0	0.1115	0	0	0.0358	0	0	0.0536	0	0	0	0	0	0	0	0.0986	0	0.095
chr17	62609987	62610044	-	NM_022739	SMURF2	un-annotated TE exon	0	0	0	0	0	0	0	0	0	0	0	0	0.4944	0	0	0	1.2935	0	0	0	0	0	0	0	0	0
chr17	66410052	66410323	+	NM_014960	ARSG	un-annotated TE exon	0	0.091	0.0704	0.0684	0	0	0	0	0.1355	0	0	0.0613	0	0.1227	0	0	0	0	0	0	0	0.121	0.121	0	0	0
chr17	67211591	67211682	-	NM_080282	ABCA10	un-annotated TE exon	0	0	0	0	0	0	0	0	0	0	0	0	0	0	0	0	0	0	0	0	0	0	0	0	0	0.414
chr17	76376952	76377098	+	NM_024419	PGS1	un-annotated TE exon	0	0	0	0	0.1227	0	0	0	0	0	0	0	0.0975	0	0.2428	0.1462	0	0	0	0	0	0	0	0	0	0
chr17	79534960	79535101	-	NM_017921	NPLOC4	un-annotated TE exon	0	0	0	0	0	0	0	0	0	0	0	0	0	0	0.0838	0	0	0.0838	0	0	0	0	0.2317	0	0	0
chr17	683858	683978	-	NM_016080	GLOD4	un-annotated TE exon	0	0	0	0	0	0	0	0	0	0	0	0	0	0	0	0	0	0	0	0	0	0	0	0	0	0
chr17	2538677	2538804	+	NM_000430	PAFAH1B1	un-annotated TE exon	0.396	0	0.5983	0	0	0	0.1729	0.1444	0	0	0.2877	0.1302	0.4481	0.1739	0.0929	0.1679	0.2344	0.2788	0	0.3202	0	0	0	0.3089	0	0.5952
chr17	5321364	5321461	-	NM_002532	NUP88	un-annotated TE exon	0.3448	0.2527	0	0	0	0.2045	0	0	0	0	0	0	0	0	0	0	0	0	0	0	0	0.3357	0	0	0.2392	0
chr17	5390877	5391014	+	NM_024039	MIS12	un-annotated TE exon	0.4898	0	0.1387	0.1349	0.3921	0.2905	0.3208	0.4019	0.2671	0	0.2669	0.2415	0.4156	0.3226	0	0.2335	0	0	0	0	0	0	0	0	0.3397	0
chr17	6526927	6527326	-	NM_014804	KIAA0753	un-annotated TE exon	0.1267	0.0619	0.335	0.6516	0.0902	0.3006	0.166	0.0924	0.6451	0.5589	0.2302	0.2083	0.3226	0.1948	0.2379	0.6445	0.1125	0.0892	0.1069	0	0.1029	0.329	0.2468	0	0.1172	0
chr17	11898875	11898996	-	NM_144680	ZNF18	annotated TE exon	0	0	0	0.1526	0	0	0.1814	0.1515	0	0	0	0	0	0	0.0975	0	0	0	0	0	0	0	0	0	0.1921	0
chr17	15927803	15927896	+	NM_017775	TTC19	un-annotated TE exon	0.1798	0	0	0	0	0	0	0	0	0	0	0	0	0	0.1266	0.1143	0.1596	0	0	0	0	0	0	0	0	0
chr17	17388614	17388747	+	NM_018019	MED9	un-annotated TE exon	0	0	0	0	0	0.1496	0	0	0.2751	0	0.4123	0	0.214	0	0.1776	0.0802	0.112	0	0	0	0	0	0	0	0.3499	0
chr17	17876979	17877276	+	NM_031294	LRRC48	un-annotated TE exon	0	0	0.0642	0.3124	0.0605	0.0673	0	0	0.1237	0	0	0	0.0962	0.112	0	0	0	0.0399	0.1435	0.2751	0.2761	0	0.4416	0.1327	0.236	0
chr17	17924736	17924977	-	NM_145691	ATPAF2	un-annotated TE exon	0.2095	0.307	0.1582	0.1539	0	0	0.0915	0.2292	0.1523	0.3695	0.4566	0.9639	0.3555	0.2299	0.0492	0.0444	0.186	0.2949	0	0	0.255	0.136	0.136	0.3267	0.0969	0
chr17	18263728	18263866	-	NM_004169	SHMT1	un-annotated TE exon	5.3488	0.7127	1.515	6.4293	1.5572	2.8839	0.9554	0.266	0.2652	0.3217	0.7949	1.798	1.3411	0.4804	0.9415	0.6183	0.1079	1.4548	0	0.2949	0.148	1.6569	0.7101	0.2844	1.0118	6.8507
chr17	18263728	18263866	-	NM_148918	SHMT1	un-annotated TE exon	5.3488	0.7127	1.515	6.4293	1.5572	2.8839	0.9554	0.266	0.2652	0.3217	0.7949	1.798	1.3411	0.4804	0.9415	0.6183	0.1079	1.4548	0	0.2949	0.148	1.6569	0.7101	0.2844	1.0118	6.8507
chr17	19764254	19764368	-	NM_014683	ULK2	un-annotated TE exon	0	0	0	0	0	0	0	0	0	0	0	0	0	0	0	0	0	0	0	0	0	0	0	0	0	0
chr17	26657137	26657254	-	NM_174887	IFT20	annotated TE exon	0	0	0.3245	0.3156	0	0.1699	0	0.1567	0	0	0.1561	0.1412	0	0.1886	0	0	0.2543	0.3024	0	0	0	0.2788	0.2788	0	1.3906	0
chr17	26659172	26659408	-	NM_174887	IFT20	un-annotated TE exon	1.925	3.8663	1.454	2.8281	2.8921	7.273	1.9612	2.9641	2.0221	2.0752	0.8547	2.6012	1.1495	2.1601	0.6024	0.4079	1.5827	1.7065	2.7063	2.767	1.4755	5.9693	4.7202	1.6681	5.341	1.2857
chr17	26978504	26978560	-	NM_006923	SDF2	un-annotated TE exon	0.5929	1.3034	0.3359	0.3266	1.2658	1.0549	0.7766	0	0	1.5688	0.3231	2.0462	1.0062	0.3905	0.6261	0	0.2632	1.2521	0	0	0	0.5772	0	0	0	0
chr17	27071719	27071975	+	NM_004295	TRAF4	un-annotated TE exon	2.2354	1.2527	1.2664	1.8111	1.6845	1.0918	3.0142	2.5896	3.586	0.8699	4.2277	2.9823	3.0687	1.6023	2.3608	1.3376	4.0868	7.4056	0.3328	0.4784	0.8004	0.8961	0.8962	0.7692	0.5473	0.8893
chr17	29113340	29113520	-	NM_015986	CRLF3	un-annotated TE exon	0	0	0	0	0.0997	0	0	0	0	0	0	0	0.2377	0.123	0.1972	0.1187	0.5803	0.7229	0	0	0	0	0.1818	0	0.1295	0
chr17	35999483	35999597	-	NM_007010	DDX52	un-annotated TE exon	0	0	0	0	0	0	0	0	0	0	0	0	0	0	0	0	0	0	0	0	0	0	0	0	0	0
chr17	37601664	37601822	-	NM_004774	MED1	un-annotated TE exon	0.1063	0.1558	0	0	1.1345	0.5042	0	0	0	0	0	0.1048	0.0902	0.07	0.0748	0.0676	0	0	0	0	0	0	0	0	0	0
chr17	37832867	37833008	-	NM_033419	PGAP3	un-annotated TE exon	0.476	0	0.2696	0.3933	8.2568	0.7057	0.7793	0.5208	0.7788	0	0.5187	0.2347	0.101	0.2351	0.3351	1.1348	0	0.5864	0	0.2886	0.2897	0.6951	0.4634	0	0.6603	0.5365
chr17	38176781	38176872	-	NM_014815	MED24	un-annotated TE exon	0	0	0.2081	0.2024	1.5685	0.8714	0.4812	0	0.8014	0	0	0.1811	0.1559	0	0.1293	0.3503	0.3262	0.5172	0	0	0	0	0	0	0	0
chr17	40139613	40139712	-	NM_003315	DNAJC7	un-annotated TE exon	0.169	0.9906	0.1914	0.3724	0.1804	0.8017	0.2213	1.2941	0	0.4471	0.5525	0.1666	2.8678	0.5565	1.3086	2.3633	1.6505	0.8327	0	0	0.6171	0.329	2.9612	0.3953	0.7032	0.3809
chr17	40289780	40289896	-	NM_201434	RAB5C	annotated TE exon	0	0.4233	0	0.3183	0.4625	0.1713	0.3783	0.316	0	0	0.3148	0	0.1226	0.1902	0	0.0918	0.1282	0.2033	0	0	0	0.5624	0.2812	0	0	0
chr17	42264732	42265111	+	NM_177441	TMUB2	un-annotated TE exon	3.2905	4.6923	0.8061	3.2337	1.7563	4.958	2.9705	4.2325	1.0671	3.4121	2.3746	1.8416	3.2074	3.7195	3.2246	3.1097	2.1717	1.4399	0.9002	1.6179	1.0285	3.9827	4.3293	1.9767	3.0227	1.1026
chr17	42400846	42401087	-	NM_016016	SLC25A39	un-annotated TE exon	22.2737	12.9965	14.5562	28.7734	12.6712	20.2088	14.1762	9.931	8.3782	5.7274	14.6107	13.2881	9.3618	5.7945	11.4542	9.5883	6.4481	9.929	5.4774	9.8233	9.3501	7.2055	9.5172	6.3712	6.4899	3.7775
chr17	42973194	42973357	-	NM_004247	EFTUD2	un-annotated TE exon	0	0.151	0.2335	0.1135	0	0	0	0	0	0.2726	0.1123	0	0.0874	0.3393	0.1451	0.4585	0	0	0	0	0.1254	0	0	0	0	0
chr17	43161026	43161123	+	NM_021079	NMT1	un-annotated TE exon	0.3448	0	0	0.19	0	0	0	0	0	0	0	0.17	0.1463	0	0.1214	0.1096	0.3062	0	0	0.4182	0	0	0	0	0.2392	0
chr17	46190113	46190235	+	NM_152244	SNX11	un-annotated TE exon	0	0	0	0	0	0	0	0	0	0	0	0	0	0	0	0	0	0	0	0	0	0	0	0	0	0
chr17	48592206	48592310	+	NM_032133	MYCBPAP	un-annotated TE exon	0	0	0	0	0	0	0	0	0	0	0	0	0	0	0	0	0	0	0	0	0	0	0	0	0	0
chr17	48801180	48801326	+	NM_016424	LUC7L3	un-annotated TE exon	0	0	0	0	0	0	0	0	0	0	0	0	0.1951	0.0757	0.5665	0.2192	0.8166	0.1618	0	0	0	0	0	0	0	0
chr17	48814648	48814840	+	NM_016424	LUC7L3	un-annotated TE exon	0.3502	0.1283	0.7936	0.8682	7.0095	2.7001	0.8028	0.5747	1.7191	0.9266	1.0496	1.8993	2.4518	2.3066	2.7738	7.4585	1.0106	2.0339	0.2215	0.8495	1.4921	0.1705	0.5114	0.6145	2.5506	1.1841
chr17	57777458	57777550	-	NM_016077	PTRH2	un-annotated TE exon	1.0901	1.5977	1.2351	9.2089	11.4434	0.8621	1.9039	0.7951	0.3964	0.9615	0.5941	0.1792	2.6211	0.8377	0.5117	1.9637	2.7427	1.0232	0	0	0	1.0613	1.7689	0	0	0
chr17	57969175	57969318	-	NM_016261	TUBD1	un-annotated TE exon	0	0	0	0.5172	0.3758	0	0	0	0	0	0	0.1157	0	0	0.0826	0	0	0.1652	0	0	0	0	0	0	0	0
chr17	62083738	62083853	-	NM_000873	ICAM2	un-annotated TE exon	0	0	0	0	0	0	0	0	0	0	0	0	0	0	0	0	0	0.1025	0	0	0	0	0	0	0	0
chr17	65715227	65715283	+	NM_015462	NOL11	un-annotated TE exon	0.2964	0	0	0	0	0	0	0	0	0	0	0	0	0	0	0	0	0	0	0	0	0	0	0	0	0
chr17	65716463	65716560	+	NM_015462	NOL11	un-annotated TE exon	0	0	0	0	0	0	0	0	0	0	0	0	0	0	0	0	0	0	0	0	0	0	0	0	0	0
chr17	66281686	66281783	-	NM_004694	SLC16A6	un-annotated TE exon	0	0	0	0	0	0.2045	0	0	0	0	0	0	0	0	0	0	0	0	0	0	0	0	0	0	0	0
chr17	71164105	71164273	+	NM_001050	SSTR2	un-annotated TE exon	0	0	0	0	0	0	0	0	0	0	0	0	0	0	0	0.0636	0	0	0	0	0	0	0	0	0.1387	0
chr17	72963901	72964028	-	NM_030630	C17orf28	un-annotated TE exon	0	0	0	0.1455	0.2818	0.4698	0	0	0.288	0	0	0	0	0	0.0929	0.0839	0	0	0	0	0	0	0	0	0	0
chr17	73204250	73204520	+	NM_024844	NUP85	un-annotated TE exon	0.1247	0.1828	0.2826	0.3435	0	0.2958	0.8984	0.0682	0	0	0.1359	0.0615	0.2646	0.0411	0.7463	1.0306	0.4429	0.1756	0.3156	0.605	0.3036	0	0	0.2918	0.0865	0
chr17	73226641	73226731	+	NM_024844	NUP85	un-annotated TE exon	0	0	0.2104	0.6138	0	0.2203	0.7297	0	0.8102	0	0	0.3662	0	0.1223	0.6537	0.8263	0.8244	0.3921	0	0	0	0	0	0	0	0
chr17	73664129	73664249	+	NM_013260	SAP30BP	un-annotated TE exon	0	0	0	0.1539	0.1491	0	0	0.1528	0	0	0	0	0.1185	0.092	0	0.2663	0	0	0	0	0	0	0	0	0.1937	0
chr17	73848737	73848901	-	NM_012478	WBP2	un-annotated TE exon	0.2048	0	0.116	0.2257	0.1093	0.4859	0.1341	0	0	0	0.2232	0	0	0.0674	0.0721	0.5208	0.0909	0.0721	0.7774	0	0.1247	0	0.1994	0.4792	0.4262	0
chr17	74741475	74741521	+	NM_024311	MFSD11	un-annotated TE exon	0	0	0	0	0	0	0.9418	0	0	0	0.7836	0	0.6102	0.4736	1.5187	2.0571	1.277	0.2531	0	0	0	0	0	0	0.4987	0
chr17	76116490	76116636	-	NM_007267	TMC6	un-annotated TE exon	0.5747	1.0108	0.6512	0.7599	0.4908	0.5454	3.3124	2.3895	0	0.9125	1.8791	1.7002	0.4877	0.0757	0.7284	0.4385	1.531	1.052	0	0	0.2799	0.2238	0.6715	0.5379	0.3189	0.2591
chr17	76212047	76212115	+	NM_001012271	BIRC5	annotated TE exon	0	0	0.2775	0	0	0	0	0	0	0	0	0	0.2078	0	0	0	0	0	0	0	0	0	0	0	0	0
chr17	76994230	76994368	-	NM_001159772	CANT1	annotated TE exon	0.3647	0.1782	0.1377	1.8752	1.8168	11.2472	2.5477	0.266	3.7129	0.965	1.0599	0.5993	1.0316	0.4804	1.8829	4.7916	0	0.1712	2.1533	1.7692	2.8118	1.1835	0.2367	0.5688	0	0.8221
chr17	76975528	76975668	-	NM_005567	LGALS3BP	un-annotated TE exon	0.4794	0.1756	0	0	0	0	0.157	0.5244	0	0.3171	0	0	0.4068	0.0789	0.3375	0.5333	0	0.1687	0	0	0	0	0	0	0	0
chr17	78190561	78190991	-	NM_000199	SGSH	un-annotated TE exon	2.5875	2.7006	1.4214	3.283	0.9626	2.5577	1.5919	1.8015	2.9936	0.9336	1.1964	1.6623	1.0313	0.1808	0.8281	1.1216	1.9147	0.7176	1.7858	1.9019	2.1	1.832	2.9772	2.2932	0.7614	0.4419
chr17	79281430	79281644	-	NR_038080	NA	annotated TE exon	0	0	0	0.0866	0.2517	1.0255	0	0	0.1715	0	0	0	0	0	0	0	0	0	0	0	0.0957	0	0	0	0	0.5315
chr17	79850980	79851063	+	NM_001002249	ANAPC11	un-annotated TE exon	0.4023	0.8845	0.2279	0.8866	0.4295	0.2386	0.527	0	0	0	0.6577	0.1984	0.1707	0	0.5665	0.1279	0.5359	0.1416	0	0	0.4898	0	0	0	0.2791	0
chr17	79850980	79851063	+	NM_001002244	ANAPC11	un-annotated TE exon	0.4023	0.8845	0.2279	0.8866	0.4295	0.2386	0.527	0	0	0	0.6577	0.1984	0.1707	0	0.5665	0.1279	0.5359	0.1416	0	0	0.4898	0	0	0	0.2791	0
chr17	80385906	80386003	+	NM_173620	HEXDC	un-annotated TE exon	0	0	0	0.38	0.1841	0	0	0.1886	0.3762	0	0	0	0	0	0	0	0	0	0	0	0	0	0	0	0	0
chr18	10474103	10474244	+	NM_153000	APCDD1	un-annotated TE exon	0	0	0.4045	0	0	0	0	0	0	0	0	0	0	0	0.3351	0	0	0	0	0	0.1449	0	0	0.2784	0.3302	0
chr18	34526212	34526480	+	NM_020776	KIAA1328	un-annotated TE exon	0	0	0	0	0.0671	0	0	0	0	0	0	0	0.0533	0.0827	0.1327	0.0399	0.1673	0	0	0	0	0	0	0	0.0871	0
chr18	56598878	56598987	+	NM_018181	ZNF532	un-annotated TE exon	0	0	0	0	0	0.1822	0	0.1681	0	0	0.1674	0	0.3911	0.2023	0.1082	0.293	0	0.3244	0.7774	0.3726	0.561	0.2991	0	1.4376	0.8524	0
chr18	260718	260759	-	NM_005131	THOC1	un-annotated TE exon	0	0	0	0	0	0.4772	0	0	0.8777	1.0645	1.7539	0	1.0242	0	0.8498	1.0231	0	0	1.0181	0	0	0	0	0	1.1162	0
chr18	775059	775113	-	NM_005433	YES1	un-annotated TE exon	0	0	0	0	0	0	0	0	0	0	0	0	0.5214	0	0.2163	0.3906	0	0	0	0	0.374	0	0	0	0	0
chr18	12320535	12320743	+	NM_032525	TUBB6	un-annotated TE exon	0.2425	2.7253	0.2748	0.1782	0	0.0959	0.4236	2.0344	0	1.9253	0.0881	0.6378	2.1955	0.6922	1.3661	1.0794	0.7179	0.5691	0	0	0	0.1574	0.3149	0	0	0.1822
chr18	13730626	13730754	+	NM_003799	RNMT	annotated TE exon	5.3705	12.6705	11.4274	2.4535	4.6143	6.3703	5.3188	4.156	0.5715	4.8523	2.1413	3.3582	2.3343	3.796	2.5822	2.5815	0	0.2766	0.3315	2.2241	0.9568	2.0403	2.5506	0.6129	0.1817	0.2953
chr18	20557753	20557850	+	NM_002894	RBBP8	un-annotated TE exon	0	0	0	0	0	0	0	0	0	0	0	0	0.1463	0	2.0637	0.7673	0	0	0	0	0	0	0	0	0	0
chr18	32084007	32084121	+	NM_032979	DTNA	un-annotated TE exon	0	0	0	0	0	0	0	0	0	0	0	0	0	0.0968	0.2069	0	0	0	0	0	0	0	0	0	0	0
chr18	32242818	32242944	+	NM_032979	DTNA	un-annotated TE exon	0	0	0	0	0	0	0	0	0	0	0	0	0	0.0876	0.1873	0	0	0	0	0	0	0	0	0	0	0
chr18	32084007	32084121	+	NM_001392	DTNA	un-annotated TE exon	0	0	0	0	0	0	0	0	0	0	0	0	0	0.0968	0.2069	0	0	0	0	0	0	0	0	0	0	0
chr18	32242818	32242944	+	NM_001392	DTNA	un-annotated TE exon	0	0	0	0	0	0	0	0	0	0	0	0	0	0.0876	0.1873	0	0	0	0	0	0	0	0	0	0	0
chr18	32084007	32084121	+	NM_032975	DTNA	un-annotated TE exon	0	0	0	0	0	0	0	0	0	0	0	0	0	0.0968	0.2069	0	0	0	0	0	0	0	0	0	0	0
chr18	32242818	32242944	+	NM_032975	DTNA	un-annotated TE exon	0	0	0	0	0	0	0	0	0	0	0	0	0	0.0876	0.1873	0	0	0	0	0	0	0	0	0	0	0
chr18	39639759	39639858	+	NM_002647	PIK3C3	un-annotated TE exon	0	0	0	0	0	0	0	0	0	0	0.1842	0	0.1434	0.2226	0.3569	0.2148	0	0	0	0	0	0	0	0	0.2344	0
chr18	44486190	44486278	-	NM_173206	PIAS2	un-annotated TE exon	0	0	0	0	0	0	0	0	0.4142	0	0.2069	0.3744	0	0	0	0.1207	0	0	0	0	0	0	0	0	0.7901	0
chr18	44486190	44486278	-	NM_004671	PIAS2	un-annotated TE exon	0	0	0	0	0	0	0	0	0.4142	0	0.2069	0.3744	0	0	0	0.1207	0	0	0	0	0	0	0	0	0.7901	0
chr18	46920015	46920112	-	NM_017653	DYM	un-annotated TE exon	0	0	0.1954	0	0.1841	0	0	0.3773	0	0	0	0.17	0.1463	0.1136	0.1214	0	0	0	0	0.4182	0	0	0	0	0.2392	0
chr18	55720562	55720683	+	NM_015277	NEDD4L	un-annotated TE exon	0	0	0	0	0	0	0	0	0	0	0	0	0	0	0	0	0	0	0	0	0	0	0	0	0	0
chr18	56351699	56351821	+	NM_006785	MALT1	un-annotated TE exon	0	0	0	0	0.2933	0	0	0	0	0	0	0.1355	0	0	0	0	0	0	0	0	0.1672	0.2675	0.535	0	0	0
chr18	56351699	56351821	+	NM_173844	MALT1	un-annotated TE exon	0	0	0	0	0.2933	0	0	0	0	0	0	0.1355	0	0	0	0	0	0	0	0	0.1672	0.2675	0.535	0	0	0
chr18	59557598	59557749	-	NM_173557	RNF152	un-annotated TE exon	0.2223	0	0	0.1225	0	0	0	0	0	0	0	0	0	0	0	0.3534	0	0	0	0	0	0	0	0	0	0.2506
chr18	76837982	76838157	+	NM_198531	ATP9B	un-annotated TE exon	0.096	0	0	0	0.205	0.2278	0	0.105	0.2095	0	0.2093	0.0947	0.0815	0.0632	0	0.2441	0	0	0	0	0.2338	0.3739	0.1869	0	0	0.2164
chr18	613159	613281	+	NM_014410	CLUL1	un-annotated TE exon	0	0	0	0	0.2933	0	0	0	0	0	0	0	0	0	0	0	0	0	0	0	0	0	0	0	0	0
chr18	9479342	9479435	+	NM_006788	RALBP1	un-annotated TE exon	0	0	0.2037	0	0.1919	0	0	0	0.3922	0	0.1959	0.1773	0.1525	0	0.5062	0.1143	0	0	0	0	0	0	0	0	0	0
chr18	11905181	11905278	-	NM_023075	MPPE1	un-annotated TE exon	0	0	0	0	0.7362	0	0	0.1886	0	0	0	0.17	0.2926	0	0	0.2192	0	0.2428	0	0	0	0	0	0	0.2392	0
chr18	12021701	12021821	+	NM_014214	IMPA2	un-annotated TE exon	0	0	0	0	0.1491	0	0	0	0	0	0	0	0.3555	0.092	0	0.1776	0	0	0	0	0	0	0	0.3267	0	0
chr18	12422247	12422340	+	NM_006553	SLMO1	un-annotated TE exon	0	0	0	0	0	0	0	0.1967	0	0	0	0	0	0	0.1266	0	0	0.1265	0	0	0	0	0	0	0	0
chr18	13670870	13670967	-	NM_152352	C18orf19	un-annotated TE exon	0	0	0	0	0	0	0.2258	0	0	0	0	0	0	0	0	0	0	0	0	0	0	0	0	0	0	0
chr18	33067350	33067403	-	NM_001098817	INO80C	annotated TE exon	0	0	0.3545	0.6896	0	0	0	0	0	0	0	0	0	0	0	0.3979	0.2779	0.8811	0	0	0	0	0	0	0.8682	0
chr18	34397558	34397734	-	NM_015476	C18orf10	un-annotated TE exon	0	0	0	0	0.2038	0	0	0	0	0	0	0	0	0	0.2016	0.1214	0	0.1344	0	0	0	0	0	0	0	0
chr18	43686671	43686799	+	NM_138443	HAUS1	un-annotated TE exon	0	0	0	0	0	0	0	0	0	0	0	0	0	0	0	0	0	0	0	0	0	0	0	0	0	0
chr18	43672012	43672115	-	NM_001001937	ATP5A1	un-annotated TE exon	0.1625	0.2381	0	0.179	0.1734	0	0.6385	0.1778	0	0	0.1771	0.1602	0.1379	0.214	0.8007	0.6198	0	0.3431	0.8223	0	0.3956	0	0	0	1.5778	1.0988
chr18	43679016	43679056	-	NM_001001937	ATP5A1	un-annotated TE exon	0	0	0	0	0	0	0.5398	0	0	0	0	0	0.3497	0	0	0.262	0	0	0	0	0	0	0	0	0	0
chr18	45448918	45449026	-	NM_005901	SMAD2	un-annotated TE exon	0	0	0	0	0	0	0.2031	0	0	0	0	0	0.1316	0	0.3274	0.4928	0.413	0	0	0	0.1887	0	0	0	0.2151	0
chr18	77690228	77690311	-	NM_025078	PQLC1	un-annotated TE exon	0	0	0.2279	0.4433	0	0	0	0	0	0	0.4385	0	0	0.265	1.4163	0.6394	0.1786	0.708	0	0	0	0.3917	1.1751	0	3.0697	1.3604
chr19	9440791	9440894	+	NM_032497	ZNF559	un-annotated TE exon	0.1625	0.2381	0	0	0	0	0	0	0	0	0	0	0.1379	0.214	0	0.1033	0.4328	0.3431	0	0	0	0	0	0	0	0
chr19	9442099	9442321	+	NM_032497	ZNF559	un-annotated TE exon	0	0	0	0	0.0809	0.0899	0	0	0	0.2005	0	0.0747	0.1929	0	0.5335	0.1927	0.2019	0.1067	0	0	0	0	0.2951	0	0.1051	0
chr19	9443691	9443789	+	NM_001202407	NA	annotated TE exon	0.3414	0	0.1934	0	0.1822	0	0	0.1867	0.7447	0.9032	0	0	0.1448	0.4497	0.3605	0.6511	0	0.2403	0.4319	0	0.4156	0	0	0	0.2368	0
chr19	10471638	10471749	-	NM_003331	TYK2	un-annotated TE exon	0.6035	0	0.6837	0.1662	0	0	0	1.1554	0	0.3992	0.9866	0.2975	0.128	0.2981	0.4249	0.1918	0.134	1.5931	0.3818	0	0	0.2938	0.5875	0	0	0
chr19	10480433	10480553	-	NM_003331	TYK2	un-annotated TE exon	0	0	0	0	0	0	0	0	0	0	0	0	0	0	0	0	0	0	0	0	0	0.2719	0	0	0	0
chr19	9443691	9443789	+	NM_001202411	NA	annotated TE exon	0.3414	0	0.1934	0	0.1822	0	0	0.1867	0.7447	0.9032	0	0	0.1448	0.4497	0.3605	0.6511	0	0.2403	0.4319	0	0.4156	0	0	0	0.2368	0
chr19	35647747	35647877	+	NM_144779	FXYD5	un-annotated TE exon	0.129	0.3781	0.1461	0	0.1377	0.459	0	0	0	0	0.1406	0.5088	0.2189	0.085	0	0	0	0.0908	0.6528	0	0	0	0	0	0	0.2908
chr19	35648324	35648520	+	NM_144779	FXYD5	un-annotated TE exon	67.0745	35.0733	44.6059	1.7011	0	21.8745	7.8646	53.1145	0	12.4826	13.8351	27.0648	9.6807	6.4967	6.824	4.526	3.8843	12.6198	1.9535	2.0805	1.7751	5.8452	3.1733	1.8061	1.5469	2.9003
chr19	38797554	38797630	-	NM_001145463	YIF1B	annotated TE exon	0.6583	0.3216	0.2486	0	0	0	0	1.2004	0.4788	0	0	0.2164	0.7449	0.1445	0.618	0.279	0.1949	1.0814	0	0	0	2.1364	0	0	0	0
chr19	39844646	39844706	+	NM_018028	SAMD4B	annotated TE exon	6.3711	7.3077	5.0215	7.3251	4.1398	4.2715	4.3541	8.1827	1.2087	0.733	4.5284	4.0972	5.1715	5.1085	1.9503	1.9372	2.2137	12.0902	1.4019	0.6719	1.3489	1.6181	2.1575	3.2405	4.2271	4.9954
chr19	46118084	46118294	-	NM_012155	EML2	un-annotated TE exon	0.1602	0	0.2722	0.0882	0	0	0	0.0876	0	0	0.1746	0.079	0.1359	0.1582	0	0.0509	0.0711	0.1128	0	0	0	0	0	0	0.3333	0
chr19	4719215	4719336	-	NM_139159	DPP9	un-annotated TE exon	0	0	0	0	0	0	0.3628	0.1515	0	0	0	0	0	0	0	0	0	0	0	0	0	0	0	0	0	0
chr19	11019226	11019309	+	NM_199141	CARM1	un-annotated TE exon	1.0058	0	1.1396	1.9948	0.6442	0.9544	1.054	0.8803	1.3166	1.0645	2.85	2.5786	0.5121	0.265	1.6995	1.151	1.6076	0.9913	0.509	0.4879	0	0	0	0.4706	2.2325	0.4535
chr19	11091453	11091528	+	NM_001128844	SMARCA4	annotated TE exon	0	0	0	0.4899	0.712	0	0.2912	0.4865	0	0	0.4846	0.2192	0	0.1464	0.3131	0.1413	0.7897	0.7826	0	0	0	0	0.4329	0.5202	0.3084	0
chr19	12720684	12720788	-	NM_020714	ZNF490	un-annotated TE exon	1.7702	0.2359	1.4586	1.0639	0.8589	1.1453	0.8432	0	0.3511	0.4258	0.5262	0.7934	0.1366	0	0.6798	0.4092	0.4287	0.4531	0	0.7807	0.1959	0.3133	0.6267	0.3765	0	0
chr19	19267834	19267951	-	NM_005919	LOC729991-MEF2B	un-annotated TE exon	0	0.4197	0.649	0.1578	0.6115	0	0	0	0	0	4.6819	1.6944	0.3646	0.1886	0.4033	0.9104	0.5086	0.9073	0	0	0	0	0	0.335	0.1987	0.6456
chr19	19292746	19293492	-	NM_005919	LOC729991-MEF2B	un-annotated TE exon	1.2215	0.8951	1.3071	2.0687	0.4829	1.0196	2.0741	1.5591	2.2701	0.6584	2.3667	2.0744	0.8446	1.1025	0.9874	0.906	5.2023	4.7135	3.9496	3.2372	3.9378	2.8188	2.6428	4.0752	10.0417	1.0198
chr19	34870925	34870927	+	NM_000175	GPI	un-annotated TE exon	0	0	0	0	0	0	0	0	0	0	0	0	0	0	0	0	0	0	0	0	0	0	0	0	0	0
chr19	38013434	38013549	+	NM_001013659	ZNF793	annotated TE exon	1.311	0	2.3106	0.963	0.933	1.0367	0	0	0.6356	2.6981	0.3175	0.2873	0.4944	0.3838	0.6153	0.9261	0.9054	1.128	0	0	0	0.5672	0.5673	0	0.8083	0
chr19	47638785	47638862	+	NM_005500	SAE1	un-annotated TE exon	0	0	0	0	0	0	0	0	0	0	0	0.2136	0.3677	0	0.305	0.1377	0.1924	0.4575	0	0	0.2637	0	0	0	0.3005	0
chr19	49413358	49413476	+	NM_006184	NUCB1	un-annotated TE exon	0	0	0	0	0	0	0	0	0	0	0	0.14	0.241	0	0	0	0.3783	0.1	0	1.3777	0.1729	0.2765	0	0.3322	0	0
chr19	50080016	50080134	-	NM_015953	NOSIP	annotated TE exon	1.2779	0.6243	0.4826	0.6258	0.4547	1.5159	0.558	0.3107	0.3098	0	0.1548	0.28	0.1205	0.2806	0.1	0.0903	0.3783	0.2999	0	0.3444	0.1729	0	0.2765	0.3322	0.7879	0
chr19	53231983	53232084	-	NM_001161499	ZNF611	annotated TE exon	1.4909	1.6996	2.0646	0.7301	2.8295	1.3755	0.651	0.5437	0	0	0.7222	0.6534	2.9522	1.8549	1.3996	2.1064	1.9123	0.3499	0	0	0	0	0	0	0.6894	0
chr19	53210722	53210795	-	NM_030972	ZNF611	un-annotated TE exon	0	0	0	0	0	0	0	0	0	0	0	0	0.1938	0.1504	0	0.1452	0	0.3215	0	0	0	0	0	0	0	0
chr19	53231983	53232084	-	NM_030972	ZNF611	annotated TE exon	1.4909	1.6996	2.0646	0.7301	2.8295	1.3755	0.651	0.5437	0	0	0.7222	0.6534	2.9522	1.8549	1.3996	2.1064	1.9123	0.3499	0	0	0	0	0	0	0.6894	0
chr19	53231983	53232084	-	NM_001161501	ZNF611	annotated TE exon	1.4909	1.6996	2.0646	0.7301	2.8295	1.3755	0.651	0.5437	0	0	0.7222	0.6534	2.9522	1.8549	1.3996	2.1064	1.9123	0.3499	0	0	0	0	0	0	0.6894	0
chr19	52820669	52820766	+	NM_144684	ZNF480	un-annotated TE exon	0	0	0	0	0	0	0	0	0	0	0	0	0	0	0	0	0	0	0	0	0	0	0	0	0	0
chr19	53231983	53232084	-	NM_001161500	ZNF611	annotated TE exon	1.4909	1.6996	2.0646	0.7301	2.8295	1.3755	0.651	0.5437	0	0	0.7222	0.6534	2.9522	1.8549	1.3996	2.1064	1.9123	0.3499	0	0	0	0	0	0	0.6894	0
chr19	53075493	53075621	+	NM_001172655	NA	annotated TE exon	0	0	0	0.2887	0	0.1554	0	0	0.2858	0	0	0	0.3335	0	0.0922	0.1665	0.2326	0.0922	0	0	0	0	0	0	0	0
chr19	53756339	53756409	-	NM_182609	ZNF677	annotated TE exon	2.8559	0	4.8536	0	0	0	0	0	0.5192	0	0.7781	0	2.6255	1.5675	5.1943	9.3807	0	4.8586	0.6022	0.5773	1.4486	4.6339	3.2439	4.4546	0.3302	0
chr19	516992	517110	+	NM_033513	C19orf20	un-annotated TE exon	0	0.2081	0	0	0	0.3369	0	0.3107	0	0.3757	0	0	0	0.187	0	0	0.1261	0	0.3593	0	0.3457	0	0	0.6644	0.9849	0.3201
chr19	1216267	1216397	+	NM_000455	STK11	un-annotated TE exon	0.258	0.7562	0.1461	0.1421	0.2754	0.153	0	0	0.8442	0.6826	0.4217	0.2544	0.6567	0.7646	0.7265	0.328	0.2291	0.0908	0.3264	0	1.0992	0.5023	0.2512	0.6036	0.5368	0
chr19	1216267	1216397	+	NM_000455	STK11	un-annotated TE exon	0.258	0.7562	0.1461	0.1421	0.2754	0.153	0	0	0.8442	0.6826	0.4217	0.2544	0.6567	0.7646	0.7265	0.328	0.2291	0.0908	0.3264	0	1.0992	0.5023	0.2512	0.6036	0.5368	0
chr19	1439605	1439825	+	NM_001018	RPS15	un-annotated TE exon	1.6821	1.3447	0.2599	2.3589	0.7346	0.9069	0.701	0.4183	1.6681	1.0116	1.2499	0.6031	0.4542	0.4532	0.323	0.243	0.6789	0.8074	0.387	0.1855	0	0.2977	1.3399	0	0.6364	0
chr19	1510844	1510916	-	NM_213604	ADAMTSL5	un-annotated TE exon	2.5462	1.6962	0	0.255	0.2471	1.3728	0.3032	1.2662	0.505	1.8374	0	0	0.3929	0.3049	0	0.1472	0	0.4888	0	0	0	0	0	0	0	0
chr19	1991876	1992055	-	NM_017797	BTBD2	un-annotated TE exon	0.9387	0.2752	0.2127	0.4137	0.3006	0.1114	0.3689	0.3081	0.2048	0.7452	0	0.0926	0.478	0.371	0.0661	0.7162	0.4168	0.3965	1.9004	1.1385	0.6857	0.3656	0.3656	1.0982	0.3907	0
chr19	2786947	2787032	+	NM_003249	THOP1	un-annotated TE exon	0	0	0	0	0	0	0	0	0	0.5199	0	0	0	0	0.1383	0.3747	0.3489	0	0	0	0	0	0	0	0	0
chr19	3205830	3206024	+	NM_020170	NCLN	un-annotated TE exon	6.8456	19.431	5.6943	8.1156	6.8451	8.4284	6.8102	10.7129	4.3481	6.6493	7.1774	6.4084	7.5004	11.5287	3.5385	3.1952	5.9248	10.3702	1.7542	3.7834	2.4262	3.5431	2.6997	4.0548	3.3659	1.9533
chr19	3895125	3895195	+	NM_033064	ATCAY	un-annotated TE exon	0	0	0	0	0	0	0	0	0	0	0	0	0	0	0	0	0.4227	0	0	0	0	0	0	0	0	0
chr19	5684033	5684132	+	NM_198706	HSD11B1L	un-annotated TE exon	0	0	0	0	0	0	0	0.1849	0.3686	0	0	0.1666	0.2868	0	0	0	0	0.119	0	0	0	0	0	0	0.9376	0
chr19	5684033	5684132	+	NM_198705	HSD11B1L	un-annotated TE exon	0	0	0	0	0	0	0	0.1849	0.3686	0	0	0.1666	0.2868	0	0	0	0	0.119	0	0	0	0	0	0	0.9376	0
chr19	5684033	5684132	+	NM_198704	HSD11B1L	un-annotated TE exon	0	0	0	0	0	0	0	0.1849	0.3686	0	0	0.1666	0.2868	0	0	0	0	0.119	0	0	0	0	0	0	0.9376	0
chr19	5684033	5684132	+	NM_198533	HSD11B1L	un-annotated TE exon	0	0	0	0	0	0	0	0.1849	0.3686	0	0	0.1666	0.2868	0	0	0	0	0.119	0	0	0	0	0	0	0.9376	0
chr19	5684033	5684132	+	NM_198707	HSD11B1L	un-annotated TE exon	0	0	0	0	0	0	0	0.1849	0.3686	0	0	0.1666	0.2868	0	0	0	0	0.119	0	0	0	0	0	0	0.9376	0
chr19	5684033	5684132	+	NM_198708	HSD11B1L	un-annotated TE exon	0	0	0	0	0	0	0	0.1849	0.3686	0	0	0.1666	0.2868	0	0	0	0	0.119	0	0	0	0	0	0	0.9376	0
chr19	6500627	6500753	-	NM_006087	TUBB4	un-annotated TE exon	0	0	0	0	0.142	0	0.1743	0	0	0	0	0	0	0	0	0	0	0	0	0	0	0	0	0	1.4766	0
chr19	7958602	7958744	+	NM_025061	LRRC8E	un-annotated TE exon	0	0	0.1339	0.1302	0.1261	0	0	0.1293	0	0.3127	0.1288	0	0.3008	0.0778	0.0832	0.2254	0.5246	0.4991	0	0	0	0	0	0	0	0
chr19	9544344	9544462	-	NM_006631	ZNF266	annotated TE exon	0	0.2081	0	0	0	0.1684	0	0.3107	0	0	0	0.14	0.1205	0.0935	0.1999	0.4514	0.2522	0.1	0	0	0	0.2765	0.2765	0.3322	0	0
chr19	9731592	9731725	-	NM_152289	ZNF561	un-annotated TE exon	1.7654	0.1848	0.4286	1.3894	0.8077	1.047	0.4955	3.3111	0.8253	2.3356	0.962	0.373	0.214	0.1661	0.4439	0.7215	0.2239	0.1775	0.3191	0.3059	0.4605	1.4732	1.2277	0	0.1749	0
chr19	9925248	9925345	-	NM_017703	FBXL12	un-annotated TE exon	0	0	0	0	0	0	0	0	0	0	0	0	0.1463	0	0	0	0	0	0	0	0	0	0	0	0	0.3887
chr19	10290863	10290910	-	NM_001130823	DNMT1	annotated TE exon	0	0	1.9942	0	0.3758	0	0	0	0	0	0	0	0.2987	1.1593	2.4785	1.7904	0	0.9913	0	0	0	0	0	0	0	0
chr19	10229116	10229233	-	NM_003755	EIF3G	un-annotated TE exon	0.1432	0	0.8112	0.7889	1.5286	0.1699	0.3751	0.94	0.3124	0	0.3121	0.2824	0.1215	0.0943	0.1008	0.091	0.3815	1.4113	0	0	0	0	0.2788	0	0	0
chr19	10603249	10603393	-	NM_203500	KEAP1	un-annotated TE exon	0	0	0	0	0	0.1382	0	0.1275	0	0	0	0	0	0	0.082	0	0	0	0	0	0	0	0	0	0	0
chr19	10777168	10777325	+	NM_153464	ILF3	un-annotated TE exon	0.5347	1.2539	0.2423	0.4713	1.2558	0.2537	0.8405	0.351	0.9333	0	1.1655	0.2109	1.089	0.1409	2.1836	2.0397	0.9496	1.1293	0	0	0	0.6247	0.4165	0.2502	0.4451	0
chr19	10777168	10777325	+	NM_004516	ILF3	un-annotated TE exon	0.5347	1.2539	0.2423	0.4713	1.2558	0.2537	0.8405	0.351	0.9333	0	1.1655	0.2109	1.089	0.1409	2.1836	2.0397	0.9496	1.1293	0	0	0	0.6247	0.4165	0.2502	0.4451	0
chr19	10777168	10777325	+	NM_012218	ILF3	un-annotated TE exon	0.5347	1.2539	0.2423	0.4713	1.2558	0.2537	0.8405	0.351	0.9333	0	1.1655	0.2109	1.089	0.1409	2.1836	2.0397	0.9496	1.1293	0	0	0	0.6247	0.4165	0.2502	0.4451	0
chr19	11636455	11636552	-	NM_016581	ECSIT	un-annotated TE exon	0	0	0	0	0.1841	0	0	0	0	0	0.3758	0	0.1463	0	0.2428	0	0	0	0	0	0	0	0.3357	0	0	0.3887
chr19	12275444	12275689	+	NM_003437	ZNF136	un-annotated TE exon	0	0	0	0	0.0733	0	0.1799	0	0	0	0.0749	0	0.2914	0.1357	0.7738	0.262	0.4269	0.1451	0	0	0	0	0.1337	0	0.1906	0
chr19	12661277	12661466	-	NM_144976	ZNF564	un-annotated TE exon	0	0	0	0	0	0	0	0	0	0	0	0	0	0	0.2505	0.1131	0.1579	0.0626	0.225	0	0	0	0	0	0.1234	0
chr19	12885219	12885555	-	NM_013312	HOOK2	un-annotated TE exon	4.8636	0.7349	4.2039	7.9555	4.4426	2.2601	2.4957	3.1817	5.2507	1.7247	0.6011	0.7911	4.5102	4.2932	7.5898	8.7342	6.9456	5.0122	1.9032	2.3108	2.0753	2.6359	4.8816	1.6424	2.7128	1.6954
chr19	13003131	13003248	+	NM_000159	GCDH	un-annotated TE exon	0	0	0	0	0	0	0	0	0	0	0	0	0	0.1886	0.2016	0	0.3815	0.1008	0	0	0	0	0.2788	0	0.1987	0
chr19	13003131	13003248	+	NM_013976	GCDH	un-annotated TE exon	0	0	0	0	0	0	0	0	0	0	0	0	0	0.1886	0.2016	0	0.3815	0.1008	0	0	0	0	0.2788	0	0.1987	0
chr19	13872305	13872382	+	NM_030818	CCDC130	un-annotated TE exon	0.8665	0.635	2.6999	0.7161	2.7751	2.0557	0.2838	0.237	0	0.5732	1.8888	0.4272	0.5515	0.428	1.5252	0.8263	1.1542	0.61	0.5482	0.5255	0.7912	0.8436	1.6873	0.5069	5.4095	0.9767
chr19	14108930	14109129	-	NM_002918	RFX1	un-annotated TE exon	0.0845	0.1238	0.3829	0.1862	1.9842	0	0.5533	0.1849	0	0	0.0921	0.1666	0.7886	0.1669	0.7138	0.2686	0.5251	0.5353	0	1.0247	0.72	0.329	0	0.9884	0.1172	0.1905
chr19	14602468	14602555	-	NM_202469	GIPC1	annotated TE exon	23.0417	12.9454	33.503	40.8328	25.827	12.527	32.6967	14.4954	4.608	10.1615	1.6741	2.2721	17.1091	4.5528	12.3022	4.1505	19.9488	17.9779	22.3513	32.6031	21.2715	6.7296	7.8517	23.8105	23.7074	3.8956
chr19	14602468	14602555	-	NM_005716	GIPC1	annotated TE exon	23.0417	12.9454	33.503	40.8328	25.827	12.527	32.6967	14.4954	4.608	10.1615	1.6741	2.2721	17.1091	4.5528	12.3022	4.1505	19.9488	17.9779	22.3513	32.6031	21.2715	6.7296	7.8517	23.8105	23.7074	3.8956
chr19	14603669	14603724	-	NM_005716	GIPC1	annotated TE exon	10.8625	4.8646	4.4443	11.3038	12.8842	5.7266	10.2761	5.282	5.9246	17.5649	0	0.5951	12.0345	3.9747	12.9588	3.8366	7.2342	16.1435	32.8328	52.6972	37.8346	2.35	3.5252	19.0612	5.4417	5.4414
chr19	14602468	14602555	-	NM_202468	GIPC1	annotated TE exon	23.0417	12.9454	33.503	40.8328	25.827	12.527	32.6967	14.4954	4.608	10.1615	1.6741	2.2721	17.1091	4.5528	12.3022	4.1505	19.9488	17.9779	22.3513	32.6031	21.2715	6.7296	7.8517	23.8105	23.7074	3.8956
chr19	14602468	14602555	-	NM_202467	GIPC1	annotated TE exon	23.0417	12.9454	33.503	40.8328	25.827	12.527	32.6967	14.4954	4.608	10.1615	1.6741	2.2721	17.1091	4.5528	12.3022	4.1505	19.9488	17.9779	22.3513	32.6031	21.2715	6.7296	7.8517	23.8105	23.7074	3.8956
chr19	14603669	14603724	-	NM_202467	GIPC1	annotated TE exon	10.8625	4.8646	4.4443	11.3038	12.8842	5.7266	10.2761	5.282	5.9246	17.5649	0	0.5951	12.0345	3.9747	12.9588	3.8366	7.2342	16.1435	32.8328	52.6972	37.8346	2.35	3.5252	19.0612	5.4417	5.4414
chr19	15634504	15634610	+	NM_173483	CYP4F22	annotated TE exon	0	0	0	0	0	0.1873	0	0	0	0	0	0	0	0	0	0	0	0	0	0	0	0	0	0.3695	0	0.712
chr19	15792774	15792919	+	NM_023944	CYP4F12	un-annotated TE exon	0.1157	0	0	0	1.1119	0	0	0.5065	0	0	0	0	0	0	0.3259	0.6622	0	1.1406	0.2929	0	0.2818	1.3521	1.3522	0	0	5.2178
chr19	17594691	17594930	+	NM_198580	SLC27A1	un-annotated TE exon	0.5632	0.1032	0	0.0776	0.1503	0.167	0.0922	0.1541	0.1536	1.6766	0	0	0.239	0.1391	0.3966	0.5819	0.5001	1.0408	0	0.1708	0	0.2742	0.1371	0	0.3907	0
chr19	17864501	17864618	+	NM_015122	FCHO1	un-annotated TE exon	0	0	0	0	0	0	0	0	0	0	0	0	0	0	0	0	0	0	0	0	0	0	0	0	0	0
chr19	17839547	17839790	+	NM_018174	MAP1S	un-annotated TE exon	0.0693	0	0.0785	0	0	0	0	0	0	0.1832	0	0	0	0.2281	0.2438	0.044	0	0.585	0	0	0	0.1348	0	0	0	0.3122
chr19	19150131	19150223	+	NM_033415	ARMC6	un-annotated TE exon	0	0.2663	0.2059	0	0	0	0	0	0	0	0	0.1792	0.1542	0	0.3838	0.462	1.1294	0.7674	0	0	0	0	0	0	0.5041	0
chr19	24286549	24286669	+	NM_203282	ZNF254	un-annotated TE exon	0	0	0	0	0.1491	0	0	0	0	0	0	0.1377	0	0.092	0	0.0888	0.248	0	0	0	0	0	0	0	0	0
chr19	35997381	35997567	-	NM_033317	DMKN	un-annotated TE exon	1.0843	0	1.2285	1.593	0.1929	0.1072	0.3551	0.3954	0	2.1518	0.9848	0.5346	1.6103	1.1308	1.4632	1.2064	1.1233	1.7811	0	0.2192	0	0.1759	0.3519	0	0.2507	0.2037
chr19	36381480	36381598	-	NM_139239	NFKBID	un-annotated TE exon	0.142	0	0	0	0	0	0	0.1554	0	0	0	0	0.1205	0	0.6998	0.0903	0.1261	0.4998	0	0	0	0.8294	0.2765	0.3322	0.197	0
chr19	36608693	36608830	+	NM_001281	TBCB	un-annotated TE exon	0	0	0	0	0.1307	0.1452	0	0.4019	0	0	0.1334	0	0	0	0	0	0.1087	0.0862	0	0	0	0	0	0	0.1699	0
chr19	37849443	37849563	+	NM_181786	HKR1	un-annotated TE exon	0	0	0	0	0	0.1656	0	0	0	0.739	0	0	0	0	0	0	0	0	0	0	0	0	0.2719	0	0.3875	0
chr19	37945736	37945975	-	NM_152484	ZNF569	un-annotated TE exon	0.0704	0.5159	0.3191	0	0.5261	0.0835	0	0	0.1536	0	0	0.1388	0.0597	0	0.0991	0.0895	0	0.0496	0	0.1708	0	0.2742	0	0.1647	0.0977	0
chr19	37956215	37956375	-	NM_152484	ZNF569	annotated TE exon	3.0436	1.9997	5.351	0.3469	2.1287	1.6184	0	0.3445	1.6028	0.8331	0.9151	0.6209	0.1781	0.1383	0.5911	0.8674	0.6524	0.3694	0	0	0.5111	0.2044	0	0.9822	0.8736	0
chr19	38249116	38249236	-	NM_152360	ZNF573	annotated TE exon	0	0	0	0	0	0	0	0.1528	0	0	0	0	0	0	0	0	0	0	0	0	0	0	0	0	0	0
chr19	38261047	38261237	-	NM_001172689	NA	annotated TE exon	0.0885	0.2593	0.7016	0.0975	0.1889	0.4198	0.1159	0	0	0.2341	0.0964	0.1745	0	0.1165	0	0.1125	0	0.0623	0	0	0	0.1723	0.1723	0	0	0
chr19	39418909	39418990	-	NM_017827	SARS2	un-annotated TE exon	0	0	0	0	0	0	0	0	0	0	0.2246	0	0	0.1357	0	0	0	0	0	0	0	0	0	0	0	0
chr19	39381205	39381302	-	NM_012237	SIRT2	un-annotated TE exon	0	0	0	0	0	0	0	0	0	0	0	0	0	0	0	0	0	0	0	0	0	0	0	0	0	0
chr19	39381205	39381302	-	NM_030593	SIRT2	un-annotated TE exon	0	0	0	0	0	0	0	0	0	0	0	0	0	0	0	0	0	0	0	0	0	0	0	0	0	0
chr19	40505508	40505577	+	NM_178544	ZNF546	un-annotated TE exon	0	0	0	0	0.5154	0	0.6324	0	0	0	0	0	0	0	0	0	0	0	0	0	0	0	0	0	0	0
chr19	40840742	40840811	-	NM_178830	C19orf47	un-annotated TE exon	0	0.7076	0	0	0	0	0	0	0	0	0	0	0	0.477	0.5099	0	0	0	0	0	0	0	0	0	0	0
chr19	40853096	40853218	-	NM_178830	C19orf47	un-annotated TE exon	0	0	0	0.3027	0.2933	0	0.3599	0.1503	0	0	0.2994	0.1355	0.3497	0	0.1934	0.262	0.244	0.677	0	0	0	0	0	0	0.1906	0
chr19	42367941	42368055	+	NM_001022	RPS19	un-annotated TE exon	0	0	0	0.4857	0.1569	0	0	0.4823	1.9233	0	0.9608	1.4489	0.1247	0.1936	0.3103	0.3736	0.2609	0.3103	0	0	0.3577	0	0	0.3438	0.4077	0.3312
chr19	42708614	42708711	-	NM_133328	DEDD2	un-annotated TE exon	0.1724	0.2527	0	0.38	0.3681	0	0	0	0	0.9125	0	0.17	0	0.1136	0.3642	0.1096	0	0.3641	0	0	0	0	0	0	0.2392	0
chr19	44670858	44671035	+	NM_015919	ZNF226	un-annotated TE exon	0.0949	0.2783	0.1076	0.6276	0.2027	0.1126	0	0.4154	0.2071	0.2512	0.3104	0.3744	0	0	0.5347	0.4225	0.2529	0.5346	0	0.2303	0	0.5545	0.5545	0	0.2634	0.428
chr19	45000609	45000726	-	NM_013256	ZNF180	un-annotated TE exon	0.1432	0	0	0	0	0	0	0	0	0	0	0	0	0	0	0	0.1272	0	0	0	0	0	0	0	0	0
chr19	45182125	45182208	+	NM_020219	CEACAM19	annotated TE exon	1.0058	0.2948	0.6837	0	0.2147	0	0.2635	0	0	2.1291	0	0	2.3898	0.7949	0.7081	0.3837	1.7862	0.2832	0.509	1.9517	0.4898	0.7833	2.3502	0.4706	0.8372	1.3604
chr19	45182125	45182208	+	NM_001127893	CEACAM19	annotated TE exon	1.0058	0.2948	0.6837	0	0.2147	0	0.2635	0	0	2.1291	0	0	2.3898	0.7949	0.7081	0.3837	1.7862	0.2832	0.509	1.9517	0.4898	0.7833	2.3502	0.4706	0.8372	1.3604
chr19	46365158	46365285	-	NM_004819	SYMPK	un-annotated TE exon	0.264	0.387	0.8974	2.1818	0.8455	0.6263	0.1729	1.1554	0.288	0.3493	0.8632	0.3905	1.3443	0.0869	1.8588	1.0071	1.6411	1.301	0.6681	0.6404	0.3214	0.7711	0.257	0	0	0.2976
chr19	46287899	46287973	-	NM_004943	DMWD	annotated TE exon	2.4783	4.6228	2.5526	1.4894	0.7215	1.8707	1.4755	4.1904	0	0.5961	8.5939	3.1102	4.2061	1.7807	2.8552	1.5756	11.0031	9.1989	3.9908	4.3719	3.2912	3.0707	6.1418	2.6356	12.5019	0.5079
chr19	46866709	46867004	+	NM_006247	PPP5C	un-annotated TE exon	0.1142	0	0	0.0629	0	0	0	0	0	0	0	0	0.1938	0.1128	0.4823	0.3266	0.2535	0.0402	0	0	0.278	0.1111	0.2223	0.1336	0	0.1287
chr19	47243421	47243542	-	NM_013403	STRN4	un-annotated TE exon	0	0	0.3138	0	0	0	0	0	0	0	0	0	0.1175	0.0912	0.0975	0.0881	0	0.195	0	0	0	0	0	0	0	0
chr19	47252032	47252141	+	NM_024301	FKRP	un-annotated TE exon	0	0	0	0	0.328	0.1822	0.4024	0.3361	0	0	0.1674	0.1515	0.1304	0.3035	0.1082	0	0.1364	0.3244	0	0	0	0.2991	0.8973	0	0.6393	0.3463
chr19	48599956	48600384	-	NM_003706	PLA2G4C	un-annotated TE exon	0	0	0.0446	0	0	0	0	0	0	0	0	0.0388	0	0.1297	0	0	0.0699	0.1386	0	0	0	0.0767	0	0	0.2186	0.0888
chr19	48612041	48612158	-	NM_003706	PLA2G4C	un-annotated TE exon	0	0	0	0	0	0	0	0	0	0	0	0	0	0.0943	0	0	0	0	0	0	0	0	0	0	0.1987	0
chr19	48726976	48727125	-	NM_014959	CARD8	un-annotated TE exon	0	0.1651	0.3829	0.1241	0.2405	0	0	0	0.2458	0	0	0.1111	0.7647	0.2968	0.4759	0.6445	0.9003	0.1586	0.5701	0	0.4114	0.2193	0	0	0.1563	0.5079
chr19	48745982	48746155	-	NM_014959	CARD8	un-annotated TE exon	0	0	0	0.107	0	0	0	0.1062	0	0	0.3175	0.0958	0.3296	0.064	0.0684	0.6791	0.1725	0.2051	0	0	0	0	0	0	0	0
chr19	49121817	49122311	-	NM_000979	RPL18	un-annotated TE exon	1.8775	0.4503	1.1603	1.5797	1.7491	0.6479	0.7154	0.6722	0.7447	0.9936	0.6325	0.3703	0.5794	0.2923	0.8652	0.3906	0.97	1.3938	0.3455	0.6624	0.4571	0.3323	0.5318	0.1597	0.2841	0.3078
chr19	49126048	49126164	+	NM_020126	SPHK2	un-annotated TE exon	0.1444	0	0	0	0	0	0.1892	0	0	0	0	0	0.1226	0	0	0	0	0	0	0	0	0	0	0	0	0.3256
chr19	49504606	49504847	+	NM_006666	RUVBL2	un-annotated TE exon	0	0	0.1582	0	0	0.0828	0	0.0764	0	0	0	0	0.1185	0.092	0.0983	0.2663	0	0.0983	0.1767	0	0.085	0	0	0	0	0
chr19	49619082	49619281	+	NM_022165	LIN7B	un-annotated TE exon	0.5914	0.1238	0.2872	0.4655	0.2706	0.1002	1.1067	0.3697	0	0	0	0.0833	0.3585	0.1113	0.1784	0.3223	0.2251	0.4163	1.4966	0.8197	0.3086	0.658	0	0	0	0.1905
chr19	50414362	50414623	-	NM_153719	NUP62	un-annotated TE exon	1.1609	0.189	0.2192	0.5685	0.1377	0.2295	0.0845	0.2822	0.4221	0.8533	0.3514	0.1272	0.9851	1.0619	1.4076	1.5991	0.5154	1.2712	0	0	0.0785	0	0.1256	0	0.7158	0.2908
chr19	50414362	50414623	-	NM_172374	IL4I1	un-annotated TE exon	1.1609	0.189	0.2192	0.5685	0.1377	0.2295	0.0845	0.2822	0.4221	0.8533	0.3514	0.1272	0.9851	1.0619	1.4076	1.5991	0.5154	1.2712	0	0	0.0785	0	0.1256	0	0.7158	0.2908
chr19	50898282	50898407	+	NM_002691	POLD1	un-annotated TE exon	0.5364	0.1965	0.1519	0.7388	0.2863	0.3181	1.2296	0.2934	0	0	0.1462	0	0.4552	0.4416	0.4721	0.2558	0.1191	0.2832	0	0	0	0	0	0	0	0
chr19	52487301	52487422	-	NM_021632	ZNF350	un-annotated TE exon	0.277	0	0.6277	0.1526	0.1479	0.1643	0.1814	0	0.3022	0	0.1509	0	0	0	0.0975	0.0881	0.369	0.195	2.4534	2.0157	2.3605	0.809	0.2697	2.2684	0.3843	0.3122
chr19	52503512	52503631	-	NM_198480	ZNF615	un-annotated TE exon	0.7041	0.2064	0	0	0.4509	0.6681	0	0	0.3072	0	0.1535	0	0	0.1855	0	0.179	0	0.4956	1.069	0.6831	0.3428	1.645	2.1935	0	0.1953	0.3174
chr19	52432985	52433149	+	NM_024840	ZNF613	annotated TE exon	2.765	0.7505	0.8122	0.1128	0.5466	0.9718	0.1341	0.2241	0.2234	0	0	0.3029	0.3476	0.0674	0.2163	0.0651	0.1819	0	0.2591	0	0	3.1903	2.5923	0	0.2841	0
chr19	52432985	52433149	+	NM_001031721	ZNF613	annotated TE exon	2.765	0.7505	0.8122	0.1128	0.5466	0.9718	0.1341	0.2241	0.2234	0	0	0.3029	0.3476	0.0674	0.2163	0.0651	0.1819	0	0.2591	0	0	3.1903	2.5923	0	0.2841	0
chr19	52625613	52625710	-	NM_178523	ZNF616	un-annotated TE exon	0.1724	0	0.5861	0.19	0.3681	0	0.4517	0	0	0	0	0.34	0	0	0	0	0	0	0	0	0.2099	0	0	0	0	0
chr19	52850960	52851197	+	NM_173530	ZNF610	annotated TE exon	1.6329	0.7284	0.4022	0.2347	1.0611	1.179	0	0	2.0136	1.1272	0.9285	0.7001	0.1807	0.3741	0.2999	0.7673	0.5674	0.4498	0.539	0	0.5186	0	0.4147	0.4983	0.5909	0
chr19	52850960	52851197	+	NM_001161427	ZNF610	annotated TE exon	1.6329	0.7284	0.4022	0.2347	1.0611	1.179	0	0	2.0136	1.1272	0.9285	0.7001	0.1807	0.3741	0.2999	0.7673	0.5674	0.4498	0.539	0	0.5186	0	0.4147	0.4983	0.5909	0
chr19	52850960	52851197	+	NM_001161425	ZNF610	annotated TE exon	1.6329	0.7284	0.4022	0.2347	1.0611	1.179	0	0	2.0136	1.1272	0.9285	0.7001	0.1807	0.3741	0.2999	0.7673	0.5674	0.4498	0.539	0	0.5186	0	0.4147	0.4983	0.5909	0
chr19	53386893	53386957	-	NM_207333	ZNF320	un-annotated TE exon	0.5199	1.905	0.8836	0.2864	0.2775	0.6167	0	0.8532	0	0.6879	0.2833	0	3.0884	0.5137	0.7321	1.4874	0	0.183	0.6578	0	0	0.5062	1.5186	0	0.3606	0.586
chr19	53618463	53618560	-	NR_028343	ZNF415	annotated TE exon	0.1724	0	0	0	0.1841	0.2045	0	0	0	0	0	0	0.1463	0	0	0	0	0	0	0	0	0.3357	0	0	0	0
chr19	53626754	53626908	-	NR_028343	ZNF415	annotated TE exon	0.4361	0.1598	0.1235	0	0.3491	0	0	0	0	0.2885	0	0	0.185	0	0.2303	0.3465	0.484	0.307	0	0.5289	0	0	0	0	0.4537	0
chr19	54603224	54603271	-	NM_206818	OSCAR	un-annotated TE exon	0	0	0	0	0	0	0	0	0	0	0	0	0	0.4637	0	0	0	0	0	0	0	0	0	0	0	0
chr19	54603224	54603271	-	NM_130771	OSCAR	un-annotated TE exon	0	0	0	0	0	0	0	0	0	0	0	0	0	0.4637	0	0	0	0	0	0	0	0	0	0	0	0
chr19	54603224	54603271	-	NM_133169	OSCAR	un-annotated TE exon	0	0	0	0	0	0	0	0	0	0	0	0	0	0.4637	0	0	0	0	0	0	0	0	0	0	0	0
chr19	54603224	54603271	-	NM_133168	OSCAR	un-annotated TE exon	0	0	0	0	0	0	0	0	0	0	0	0	0	0.4637	0	0	0	0	0	0	0	0	0	0	0	0
chr19	55488228	55488326	+	NM_017852	NLRP2	un-annotated TE exon	0	0	0	0	0	0	0	0	0	0	0	0	0	0	0.1202	0	0	0.8411	0	0	0	0	0.6647	0	0	0
chr19	55652020	55652067	-	NM_003283	TNNT1	un-annotated TE exon	0	0	0	0	0	0	0.4611	0	0	0	0	0	0	0	0	0	0	0	0	0	0	0	0	0	0	0
chr19	57080127	57080252	+	NM_001001668	ZNF470	annotated TE exon	2.2798	1.1793	0.4558	0	0.1432	0.1591	0	0.2934	0.5851	2.4839	0.1462	0.5289	0.569	0	0.3777	0.7673	0.7145	0.3776	0	0	0.4898	0	0.2611	0.3138	1.3023	0.3023
chr19	57882341	57882462	+	NM_173631	ZNF547	un-annotated TE exon	0	0.203	0	0	0	0	0	0	0	0	0	0.1366	0.2351	0	0	0.0881	0	0	0	0	0.1686	0	0	0	0	0
chr19	58145081	58145273	+	NM_006385	ZNF211	un-annotated TE exon	0.2627	1.1548	1.1903	0.9647	1.215	0.1039	0.1147	0.5747	1.337	0.2317	1.0496	1.036	0.2972	0.1153	0.2466	0.6123	0.6219	0.2465	0.2215	0.8495	0.2132	0.3409	0.341	0.4097	0.7287	0.1974
chr19	58145081	58145273	+	NM_006385	ZNF211	un-annotated TE exon	0.2627	1.1548	1.1903	0.9647	1.215	0.1039	0.1147	0.5747	1.337	0.2317	1.0496	1.036	0.2972	0.1153	0.2466	0.6123	0.6219	0.2465	0.2215	0.8495	0.2132	0.3409	0.341	0.4097	0.7287	0.1974
chr19	58145081	58145273	+	NM_198855	ZNF211	un-annotated TE exon	0.2627	1.1548	1.1903	0.9647	1.215	0.1039	0.1147	0.5747	1.337	0.2317	1.0496	1.036	0.2972	0.1153	0.2466	0.6123	0.6219	0.2465	0.2215	0.8495	0.2132	0.3409	0.341	0.4097	0.7287	0.1974
chr19	58145081	58145273	+	NM_198855	ZNF211	un-annotated TE exon	0.2627	1.1548	1.1903	0.9647	1.215	0.1039	0.1147	0.5747	1.337	0.2317	1.0496	1.036	0.2972	0.1153	0.2466	0.6123	0.6219	0.2465	0.2215	0.8495	0.2132	0.3409	0.341	0.4097	0.7287	0.1974
chr19	58237565	58237709	-	NM_024833	ZNF671	un-annotated TE exon	0	0	0	0	0	0	0	0	0	0	0.254	0	0.2967	0	0	0.1482	1.4487	0.082	0.2949	0	0.2837	0.2269	0	0.2727	0	0.5254
chr19	58238276	58238393	-	NM_024833	ZNF671	un-annotated TE exon	0	0	0	0.3156	0.1529	0.5096	0	0	0.6248	0	1.2485	0.8472	0.4861	0.1886	0.4033	0.8193	2.5431	0.8065	0.3624	0.6947	0.3486	0	0.2788	1.0051	1.1919	0.3228
chr19	58434560	58434657	-	NM_133460	ZNF418	annotated TE exon	0	0.2527	0.5861	0.19	0.7362	0.8181	0.2258	0	0.7523	0	0	0.34	0	0.1136	0.2428	0.4385	0.6124	0.4855	0.4363	0	0.2099	0.3357	0	0	0.4784	0.3887
chr19	58365144	58365235	+	NM_032828	ZNF587	un-annotated TE exon	0	0	0.2081	0	0	0.4357	0	0	0	0	0	0	0	0	0	0	0	0	0	0	0	0	0	0	0	0
chr19	58603817	58603935	-	NM_023926	ZSCAN18	un-annotated TE exon	0	0	0	0	0.1516	0	0	0	0	0	0	0	0	0	0.1	0.0903	0	0	0	0	0	0	0	0	0.197	0
chr19	58741760	58741828	+	NM_014480	ZNF544	annotated TE exon	18.6115	10.4085	13.5954	9.444	6.274	5.8096	1.9246	1.6076	4.2741	3.8879	3.4696	1.6903	6.2344	1.7742	2.4138	3.4251	0.4349	2.9307	1.8591	0.594	3.5774	5.245	2.3842	2.8648	1.6986	0.552
chr19	58748615	58748700	+	NM_014480	ZNF544	un-annotated TE exon	2.5542	0.288	1.5583	0.2165	0.2097	0	0.5147	0.215	0.4287	1.0398	0.2141	0	0.3335	0.5176	1.3833	1.2491	0	0.6916	0	0.9532	0.4784	0.3826	0.3826	0	0.5451	0
chr20	9383648	9383768	+	NM_000933	PLCB4	un-annotated TE exon	0	0	0.1582	0.1539	0.2981	0.6626	0.3658	0	0.3047	0	0	0	4.1477	4.8748	0.3933	0.1776	0.248	0	0	0	0	0	0	0.3267	0.5812	0
chr20	9383648	9383768	+	NM_182797	PLCB4	un-annotated TE exon	0	0	0.1582	0.1539	0.2981	0.6626	0.3658	0	0.3047	0	0	0	4.1477	4.8748	0.3933	0.1776	0.248	0	0	0	0	0	0	0.3267	0.5812	0
chr20	39842374	39842539	-	NM_015035	ZHX3	un-annotated TE exon	0.7125	0	0	0.2243	0	0.1207	0.4	0	0	0	0	0.1004	0.3455	0.2682	0.2867	0.1294	0.0904	0.7882	0	0	0	0	0	0	0	0
chr20	391056	391281	+	NM_031229	RBCK1	un-annotated TE exon	11.5888	36.1613	21.4318	15.9819	17.4792	23.1472	7.2471	9.3252	26.2616	42.7322	18.823	32.8075	11.5474	9.1594	5.264	2.4717	4.3818	1.4211	5.8652	4.5339	9.648	14.121	12.8115	7.697	3.0079	8.9326
chr20	391893	391974	+	NM_031229	RBCK1	un-annotated TE exon	0	0.604	0.7004	0.227	0.22	0	0	0.2254	1.7982	1.0905	0.2246	0.4064	0.1749	0.6786	0.5803	0.262	0	0.2901	0	0	0	0	0.4012	0	0	0
chr20	391056	391281	+	NM_006462	RBCK1	un-annotated TE exon	11.5888	36.1613	21.4318	15.9819	17.4792	23.1472	7.2471	9.3252	26.2616	42.7322	18.823	32.8075	11.5474	9.1594	5.264	2.4717	4.3818	1.4211	5.8652	4.5339	9.648	14.121	12.8115	7.697	3.0079	8.9326
chr20	391893	391974	+	NM_006462	RBCK1	un-annotated TE exon	0	0.604	0.7004	0.227	0.22	0	0	0.2254	1.7982	1.0905	0.2246	0.4064	0.1749	0.6786	0.5803	0.262	0	0.2901	0	0	0	0	0.4012	0	0	0
chr20	507340	507586	-	NM_177559	CSNK2A1	un-annotated TE exon	0	0.1003	0	0.0754	0.073	0	0	0	0	0	0	0.0675	0.2322	0.0451	0.1927	0.174	0.1215	0	0	0	0	0	0	0	0.1898	0
chr20	520319	520468	-	NM_177559	CSNK2A1	un-annotated TE exon	0	0	0	0	0.1203	0	0	0	0	0.8942	0	0.1111	0.478	0.2226	0.4759	0.6445	0.4001	0.1586	0	0	0	0.2193	0	0.2636	0	0
chr20	3954979	3955047	-	NM_001134338	RNF24	annotated TE exon	2.4489	0.3589	1.1098	0.2698	0.7843	0.581	0.3208	0.2679	0	0	0.2669	0.483	0.4156	0	0.8621	0.4671	0.4349	0.6896	0	0.594	0.5962	0.4768	0	0.573	0	0
chr20	5132431	5132553	+	NM_003818	CDS2	un-annotated TE exon	0	0	0.3113	0	0	0	0	0	0	0	0	0	0	0	0	0	0	0	0	0	0	0	0	0	0	0
chr20	10225424	10225541	+	NM_130811	SNAP25	un-annotated TE exon	0	0	0	0	0	0	0	0	0	0	0	0	0	0	0	0	0	0	0	0	0	0	0	0	0	0
chr20	10225424	10225541	+	NM_003081	SNAP25	un-annotated TE exon	0	0	0	0	0	0	0	0	0	0	0	0	0	0	0	0	0	0	0	0	0	0	0	0	0	0
chr20	13504687	13504772	-	NM_017714	TASP1	un-annotated TE exon	0	0	0	0	0	0	0	0	0	0	0	0	0.1667	0.2588	0	0	0	0	0.9944	0	0	0	0	0.4597	0	0
chr20	17401466	17401545	+	NM_002594	PCSK2	un-annotated TE exon	0	0	0	0	0	0	0	0	0	0	0	0	0	0	0	0	0	0	0	0	0	0	0	0	0	0
chr20	20088290	20088415	+	NM_015585	C20orf26	un-annotated TE exon	0	0	0	0	0	0	0	0	0	0	0	0	0.1138	0	0	0	0	0	0	0	0	0	0	0	0	0
chr20	20202376	20202652	+	NM_015585	C20orf26	un-annotated TE exon	0	0	0	0	0.0651	0	0	0	0	0	0	0	0	0	0	0	0	0	0	0	0	0	0	0	0	0
chr20	30254794	30254839	-	NM_138578	BCL2L1	un-annotated TE exon	1.102	1.0767	2.0809	0.8095	1.5685	0.4357	0.4812	0.8038	0	0.972	0	0.3622	4.0523	1.9355	1.0345	0.7006	4.8927	6.4648	0.9295	0.891	0	0.7152	0	0	0	0
chr20	30254794	30254839	-	NM_001191	BCL2L1	un-annotated TE exon	1.102	1.0767	2.0809	0.8095	1.5685	0.4357	0.4812	0.8038	0	0.972	0	0.3622	4.0523	1.9355	1.0345	0.7006	4.8927	6.4648	0.9295	0.891	0	0.7152	0	0	0	0
chr20	32652934	32652966	+	NM_016732	RALY	un-annotated TE exon	1.0241	1.5009	1.7404	1.1284	0	0	0	0	0	0	0	0	0	0	0	0	1.364	2.8837	0	0	0	0	0	0	0	0
chr20	32652934	32652966	+	NM_007367	RALY	un-annotated TE exon	1.0241	1.5009	1.7404	1.1284	0	0	0	0	0	0	0	0	0	0	0	0	1.364	2.8837	0	0	0	0	0	0	0	0
chr20	33997148	33997270	-	NM_018244	UQCC	un-annotated TE exon	0	0	0	0	0	0	0	0	0	0	0	0	0.1166	0	0.0967	0.1747	0.244	0	0	0	0	0	0	0	0	0
chr20	33997148	33997270	-	NM_199487	UQCC	un-annotated TE exon	0	0	0	0	0	0	0	0	0	0	0	0	0.1166	0	0.0967	0.1747	0.244	0	0	0	0	0	0	0	0	0
chr20	34713345	34713449	+	NM_177996	EPB41L1	un-annotated TE exon	2.7357	0	0	0.3546	0.5154	0.3818	1.8971	0.5282	0.3511	0	0	0	0.4097	0.318	1.0197	0.3069	0	0.6797	0	0	0	0	0	0.753	0.2232	0
chr20	40114876	40114979	-	NM_032221	CHD6	un-annotated TE exon	0	0	0.1841	0.358	0.1734	0	0.2128	0.1778	0	0	0.3541	0.1602	0.4136	0.428	0.3432	0.4132	0	0.3431	0	0	0	0.6327	0.3164	0	0	0
chr20	40192650	40192790	-	NM_032221	CHD6	un-annotated TE exon	0	0	0	0.2641	0	0.1422	0	0	0.2614	0	0.1306	0.1182	0.5085	0.2368	0.5062	0.7619	0.7449	0.5062	0	0	0	0.2333	0	0	0.1662	0
chr20	45941849	45941964	-	NM_012408	ZMYND8	un-annotated TE exon	0.2913	0	0	0	0.1555	0	0	0	0	0	0	0.1436	0.3708	0	0.1026	0	0	0.2051	0	0.3533	0	0	0	0.3408	0	0.3284
chr20	45941849	45941964	-	NM_183048	ZMYND8	un-annotated TE exon	0.2913	0	0	0	0.1555	0	0	0	0	0	0	0.1436	0.3708	0	0.1026	0	0	0.2051	0	0.3533	0	0	0	0.3408	0	0.3284
chr20	45941849	45941964	-	NM_183047	ZMYND8	un-annotated TE exon	0.2913	0	0	0	0.1555	0	0	0	0	0	0	0.1436	0.3708	0	0.1026	0	0	0.2051	0	0.3533	0	0	0	0.3408	0	0.3284
chr20	47841312	47841528	+	NM_017895	DDX27	un-annotated TE exon	5.6843	3.0814	3.8819	4.8047	4.9043	4.0641	1.7339	0	0	0.8242	1.273	0.4607	0.859	1.9489	2.7412	3.0198	0.968	6.9069	0.5911	0.7555	0.8531	0.7581	0.1516	0	1.1883	0.1755
chr20	49449246	49449555	+	NM_001010974	BCAS4	un-annotated TE exon	0	0	0	0.0601	0.0582	0.0647	0	0	0.1189	0	0.1782	0.215	0.0463	0	0.0768	0.0693	0.242	0.2302	0	0	0	0	0	0	0.5293	0
chr20	49449246	49449555	+	NM_017843	BCAS4	un-annotated TE exon	0	0	0	0.0601	0.0582	0.0647	0	0	0.1189	0	0.1782	0.215	0.0463	0	0.0768	0.0693	0.242	0.2302	0	0	0	0	0	0	0.5293	0
chr20	49492534	49492630	+	NM_017843	BCAS4	annotated TE exon	0.1742	0	0	0	0.3719	0.4133	0.2282	0	0	0	0	0	0	0	0	0	0	0.1226	0	0	0	0	0	0	0	0
chr20	49449246	49449555	+	NM_198799	BCAS4	un-annotated TE exon	0	0	0	0.0601	0.0582	0.0647	0	0	0.1189	0	0.1782	0.215	0.0463	0	0.0768	0.0693	0.242	0.2302	0	0	0	0	0	0	0.5293	0
chr20	50721192	50721434	-	NM_199427	ZFP64	un-annotated TE exon	0	0.1019	0	0	0	0	0	0	0	0.184	0	0	0.059	2.519	1.6645	3.4924	0.1235	0	0	0	0	0	0	0	0	0
chr20	50790900	50791018	-	NM_199427	ZFP64	un-annotated TE exon	0.142	0.2081	0	0	0.3032	0.1684	0	0.7768	0	0.3757	0.1548	0	0	0.187	0	0	0	0	0	0	0	0	0	0	0	0
chr20	366097	366377	+	NM_021158	TRIB3	un-annotated TE exon	0.0601	0.2644	0.545	0.265	0.5777	0.0713	0.3938	0.1316	0.5248	0.3182	0.0655	0	0.6123	1.4258	0.4234	0.0765	0	0.2117	0	0	0	0	0	0	0.0834	0.1356
chr20	4156693	4156810	+	NM_175842	SMOX	un-annotated TE exon	0	0.4197	0	0	0	0	0	0	0	0	0	0	0	0.0943	0	0	0	0	0	0	0	0	0	0	0	0
chr20	4156693	4156810	+	NM_175841	SMOX	un-annotated TE exon	0	0.4197	0	0	0	0	0	0	0	0	0	0	0	0.0943	0	0	0	0	0	0	0	0	0	0	0	0
chr20	4156693	4156810	+	NM_175840	SMOX	un-annotated TE exon	0	0.4197	0	0	0	0	0	0	0	0	0	0	0	0.0943	0	0	0	0	0	0	0	0	0	0	0	0
chr20	5091703	5091820	-	NM_001009924	C20orf30	un-annotated TE exon	0.1432	0.2099	0.4867	0.1578	0.1529	0.5096	0	0.47	0	0	0.3121	0	0.243	0.0943	0.3025	0.1821	0.1272	0	0	0	0	0	0.2788	0	0.1987	0.3228
chr20	5091703	5091820	-	NM_001009923	C20orf30	un-annotated TE exon	0.1432	0.2099	0.4867	0.1578	0.1529	0.5096	0	0.47	0	0	0.3121	0	0.243	0.0943	0.3025	0.1821	0.1272	0	0	0	0	0	0.2788	0	0.1987	0.3228
chr20	6006817	6006884	+	NM_019095	CRLS1	un-annotated TE exon	0.497	0.3642	0	0.2738	0	0.5895	0	0	0	1.315	0	0	0.2109	1.473	1.2247	0.4739	0	0	0.6288	0.6027	0	0	0.4839	0	0	0
chr20	6009318	6009371	+	NM_019095	CRLS1	un-annotated TE exon	0.9387	0	0	0	0	0	0	0.3423	0	0.828	0	0	0	0.4122	0.6609	0.1989	0.2779	0	0	0	0	0.6093	0	0	0	0
chr20	5953222	5953372	+	NM_032485	MCM8	un-annotated TE exon	0.3357	0.328	0.2536	0.2466	0	0.7964	0.1466	0	0	0	0	0	0.3798	0.737	0.7091	0.2134	0.2981	0.3151	0	0	0.1362	0.2179	0.2179	0	0	0
chr20	5957935	5958025	+	NM_032485	MCM8	un-annotated TE exon	0.7427	0.8164	0.2104	0.2046	0.3964	0	0	0	0	0.4913	0.2024	0.3662	1.2606	0.4892	0.9151	0.2361	0.1649	0	0	0	0.226	0	0	0	0	0
chr20	5953222	5953372	+	NM_182802	MCM8	un-annotated TE exon	0.3357	0.328	0.2536	0.2466	0	0.7964	0.1466	0	0	0	0	0	0.3798	0.737	0.7091	0.2134	0.2981	0.3151	0	0	0.1362	0.2179	0.2179	0	0	0
chr20	5957935	5958025	+	NM_182802	MCM8	un-annotated TE exon	0.7427	0.8164	0.2104	0.2046	0.3964	0	0	0	0	0.4913	0.2024	0.3662	1.2606	0.4892	0.9151	0.2361	0.1649	0	0	0	0.226	0	0	0	0	0
chr20	30332354	30332478	+	NM_012112	TPX2	un-annotated TE exon	0.1352	0.5944	0.1532	1.3405	0	6.5742	0	0	0	0	0.2946	0.1333	0.2294	0.5342	0	0.3438	0.12	0.4758	0	0	0	0	0	0	0	0.3047
chr20	30368742	30368849	+	NM_012112	TPX2	un-annotated TE exon	0.1565	1.3758	0	0.1724	0	1.1135	0	0.1712	0	0	0	0	0.6638	0.2061	0.3305	0.0995	0	0.4406	0	0	0	0	0	0	0	0
chr20	32211579	32211660	+	NM_005093	CBFA2T2	un-annotated TE exon	0.2061	0.302	0.2335	0.227	0	0.2444	0.2699	0	0.4496	0	0	0.4064	2.4481	0.2714	0.5803	1.048	5.3064	1.7408	9.9076	4.9984	5.5189	1.2037	1.605	10.1247	0.2859	0
chr20	33107225	33107303	+	NM_014183	DYNLRB1	un-annotated TE exon	5.3472	3.4483	0.727	1.6497	7.0782	3.552	3.362	1.1701	0.9333	1.6979	0.6993	0.8436	1.2705	0.8453	1.2047	0.5439	1.1396	2.5597	0.5413	2.0753	1.8227	1.2494	2.9154	2.5022	4.4508	0.4822
chr20	33121328	33121409	+	NM_014183	DYNLRB1	un-annotated TE exon	0	0	0	0	0.22	0	0	0	0	0	0	0	0	0	0	0	0	0	0	0	0	0.8024	0	0	0	0
chr20	34131410	34131553	+	NM_015966	ERGIC3	un-annotated TE exon	2.5815	0.344	0.6647	0.1293	0.1253	2.0878	1.537	0.1284	0.768	0	0.7673	0.1157	0.7966	0.0773	0.3305	0.6714	0.4168	1.2391	0	0.8539	1.4285	0.4569	0.457	1.3727	0.1628	0.7935
chr20	34131410	34131553	+	NM_198398	ERGIC3	un-annotated TE exon	2.5815	0.344	0.6647	0.1293	0.1253	2.0878	1.537	0.1284	0.768	0	0.7673	0.1157	0.7966	0.0773	0.3305	0.6714	0.4168	1.2391	0	0.8539	1.4285	0.4569	0.457	1.3727	0.1628	0.7935
chr20	35927166	35927282	+	NM_022077	MANBAL	annotated TE exon	8.5208	11.2184	4.2544	3.9782	1.6959	12.8482	4.1618	9.9545	3.1508	5.7321	1.4166	1.8513	5.515	6.4682	2.4403	3.5808	5.3861	5.5918	7.3092	6.656	3.6921	10.1232	16.3106	2.0274	3.2056	0.3256
chr20	42246883	42246993	+	NM_016004	IFT52	un-annotated TE exon	0.3045	0.4462	0.5174	0.1677	0.1625	0.1806	0.1994	0	0.3321	0	0	0	0	0.2005	0.1072	0.2903	0.9462	0.643	0	0	0	0	0	0	0	0
chr20	43147953	43148055	-	NM_006811	SERINC3	un-annotated TE exon	0.1641	0	0	0	0.5254	0.1946	0	0.1795	0.3579	0	0.1788	0	0	0.1081	0	0.1043	0.5827	0.1155	0	0	0	0	0	0	0	0
chr20	44410315	44410409	-	NM_080614	WFDC3	un-annotated TE exon	0	0	0	0	0	0	0	0	0	0	0.1938	0	0	0.1171	0	0	0	0	0	0	0	0	0	0.4162	0	0
chr20	45027336	45027410	-	NM_133171	ELMO2	annotated TE exon	11.7154	13.8684	3.8289	9.1849	8.1772	10.1552	0.2951	6.4088	0.4915	0	6.3841	5.3318	2.2942	1.4839	0.6345	8.1642	2.2006	15.0672	1.1402	0	1.9199	0.8773	2.6322	9.4882	4.6882	0
chr20	49557666	49557746	-	NM_003859	DPM1	un-annotated TE exon	1.4603	1.5287	3.3089	5.0568	1.7815	1.4847	2.186	1.8259	0.9102	3.8639	1.1368	0.2057	1.5932	2.4732	0.7344	2.2546	3.5195	2.7902	0.5279	0	0	1.2185	1.6248	0	0.2894	0.9405
chr20	50790900	50791018	-	NM_199426	ZFP64	un-annotated TE exon	0.142	0.2081	0	0	0.3032	0.1684	0	0.7768	0	0.3757	0.1548	0	0	0.187	0	0	0	0	0	0	0	0	0	0	0	0
chr20	50790900	50791018	-	NM_022088	ZFP64	un-annotated TE exon	0.142	0.2081	0	0	0.3032	0.1684	0	0.7768	0	0.3757	0.1548	0	0	0.187	0	0	0	0	0	0	0	0	0	0	0	0
chr20	50790900	50791018	-	NM_018197	ZFP64	un-annotated TE exon	0.142	0.2081	0	0	0.3032	0.1684	0	0.7768	0	0.3757	0.1548	0	0	0.187	0	0	0	0	0	0	0	0	0	0	0	0
chr20	54965612	54965721	-	NM_198436	AURKA	annotated TE exon	18.587	10.8066	9.5723	9.4783	30.5004	10.0216	32.9985	4.3696	1.0054	1.2194	3.5157	2.1206	4.6928	3.5411	5.9483	7.0314	3.4101	3.2441	0.3887	0	0.374	0	0	0	0.2131	0
chr20	54965612	54965721	-	NM_198434	AURKA	annotated TE exon	18.587	10.8066	9.5723	9.4783	30.5004	10.0216	32.9985	4.3696	1.0054	1.2194	3.5157	2.1206	4.6928	3.5411	5.9483	7.0314	3.4101	3.2441	0.3887	0	0.374	0	0	0	0.2131	0
chr20	54965612	54965721	-	NM_198433	AURKA	annotated TE exon	18.587	10.8066	9.5723	9.4783	30.5004	10.0216	32.9985	4.3696	1.0054	1.2194	3.5157	2.1206	4.6928	3.5411	5.9483	7.0314	3.4101	3.2441	0.3887	0	0.374	0	0	0	0.2131	0
chr21	30398888	30398982	+	NM_006447	USP16	un-annotated TE exon	0.3557	0	0.2015	0.196	0	0	0	0	0	0	0.1938	0.1754	0	0	0	0	0.1579	0	0	0	0	0	0	0.4162	0.4935	0.4009
chr21	30398888	30398982	+	NM_001001992	USP16	un-annotated TE exon	0.3557	0	0.2015	0.196	0	0	0	0	0	0	0.1938	0.1754	0	0	0	0	0.1579	0	0	0	0	0	0	0.4162	0.4935	0.4009
chr21	34624443	34624553	+	NM_000874	IFNAR2	un-annotated TE exon	0.1522	0	0	0	0	0	0	0.1665	0	0	0	0.1501	0	0	0.1072	0.0968	0	0.1072	0	0	0	0	0	0	0	0
chr21	34629943	34630218	+	NM_000874	IFNAR2	un-annotated TE exon	0.2449	0	0.1387	0.1349	0	0	0	0.2009	0	0.324	0.4003	0.4226	0	0.2016	0.0862	0.1557	0.598	0.431	0	0	0.0745	0	0	0	0.1699	1.2421
chr21	34624443	34624553	+	NM_207585	IFNAR2	un-annotated TE exon	0.1522	0	0	0	0	0	0	0.1665	0	0	0	0.1501	0	0	0.1072	0.0968	0	0.1072	0	0	0	0	0	0	0	0
chr21	34629943	34630218	+	NM_207585	IFNAR2	un-annotated TE exon	0.2449	0	0.1387	0.1349	0	0	0	0.2009	0	0.324	0.4003	0.4226	0	0.2016	0.0862	0.1557	0.598	0.431	0	0	0.0745	0	0	0	0.1699	1.2421
chr21	35129092	35129378	+	NM_003024	ITSN1	un-annotated TE exon	0	0	0	0	0	0	0	0	0	0	0	0	0	0	0	0	0.0523	0	0	0	0	0	0	0	0	0
chr21	35129092	35129378	+	NM_001001132	ITSN1	un-annotated TE exon	0	0	0	0	0	0	0	0	0	0	0	0	0	0	0	0	0.0523	0	0	0	0	0	0	0	0	0
chr21	46604389	46604508	+	NM_015834	ADARB1	annotated TE exon	1.2673	0.4128	0.9572	0.6206	0.6013	0.167	0	0.6162	1.2288	0	0.3069	0	0.239	0.2782	0.1983	0.0895	0.5001	1.0904	0.3563	1.0247	0	0.2742	0.8226	0	2.5394	0
chr21	46604389	46604508	+	NM_015833	ADARB1	annotated TE exon	1.2673	0.4128	0.9572	0.6206	0.6013	0.167	0	0.6162	1.2288	0	0.3069	0	0.239	0.2782	0.1983	0.0895	0.5001	1.0904	0.3563	1.0247	0	0.2742	0.8226	0	2.5394	0
chr21	47276246	47276371	+	NM_020528	PCBP3	un-annotated TE exon	0	0	0	0	0	0	0	0	0	0	0	0	0	0	0.0944	0.0853	0	0	0	0	0	0	0	0	0.3721	0
chr21	19186194	19186246	-	NM_017447	C21orf91	un-annotated TE exon	0	0	0	0	0	0	0	0	0	0	0	0.3144	0	0	0.6734	0.2027	0	0	0	0	0	0	0	0	0	0.7187
chr21	27097182	27097661	-	NM_001003703	ATP5J	un-annotated TE exon	7.1109	5.3142	21.8966	4.8872	4.5095	9.1447	7.0549	1.425	7.68	8.4764	6.5222	5.7275	2.0911	0.4637	0.347	0.6714	5.7204	0.5452	4.4541	5.2941	3.5569	28.7193	11.5158	7.8245	3.9068	10.3954
chr21	27097182	27097661	-	NM_001003701	ATP5J	un-annotated TE exon	7.1109	5.3142	21.8966	4.8872	4.5095	9.1447	7.0549	1.425	7.68	8.4764	6.5222	5.7275	2.0911	0.4637	0.347	0.6714	5.7204	0.5452	4.4541	5.2941	3.5569	28.7193	11.5158	7.8245	3.9068	10.3954
chr21	33033862	33034047	+	NM_000454	SOD1	un-annotated TE exon	0	0.1331	0	0.1001	0.097	0	0.357	0	0.5946	0.4808	0	0	0	0.0598	0	0.231	0	0.1919	0.2299	0	0.1106	0	0.1769	0.2126	0.126	0
chr21	34783751	34783881	+	NM_005534	IFNGR2	un-annotated TE exon	0	0.3781	0	0	0.1377	0	0	0	0.2814	0.3413	0.984	0.3816	0.1095	0.5097	0.0908	0.164	0.6872	0.2724	0.6528	0	0.4711	1.0046	0.5023	0	0.1789	0.5815
chr21	34797409	34797504	+	NM_005534	IFNGR2	un-annotated TE exon	0	0.258	0	0	0	0	0	0.1926	0	0	0.1918	0	0	0	0	0	0	0.1239	0	0	0	0.3427	0	0	0	0
chr21	34819325	34819447	-	NM_006134	TMEM50B	un-annotated TE exon	0	0	0	0	0	0	0	0	0	0	0	0	0	0	0	0	0	0	0	0	0	0	0	0	0	0
chr21	34901873	34902074	-	NM_175085	GART	un-annotated TE exon	0	0	0.2843	0	0.3572	0	0.1096	0.3661	0.1825	0	0.0912	0	0.071	0.0551	0	0.1595	0.0743	0.0589	0	0	0.1018	0	0	0.3914	0.116	0.1886
chr21	34901873	34902074	-	NM_000819	GART	un-annotated TE exon	0	0	0.2843	0	0.3572	0	0.1096	0.3661	0.1825	0	0.0912	0	0.071	0.0551	0	0.1595	0.0743	0.0589	0	0	0.1018	0	0	0.3914	0.116	0.1886
chr21	40810610	40810644	-	NM_152505	LCA5L	un-annotated TE exon	0	0	0	0.5319	0	0	0	0	0	0	0	0	0	0	0	0	0	0	0	0	0	0	0	0	0	0
chr21	42735196	42735316	+	NM_002463	MX2	un-annotated TE exon	0	0	0	0	0.5963	0	0	0	0	0	0.3044	0.5508	0	0.184	0	0	0	0	0	0	0	0	0.2719	0	0	0
chr21	42744861	42744926	+	NM_002463	MX2	un-annotated TE exon	0	0	0	0	0	0	0	0	0	0	0.8371	0.2525	0	0.3372	0	0	0.2273	0	0	0	0	0	0	0	0	0
chr21	45156835	45157269	+	NM_003681	PDXK	un-annotated TE exon	1.0876	0.1708	0.176	1.1128	0.1659	0.2765	0	0.2125	0.1695	0.6167	0.4657	0.3064	1.1537	0.3838	0.3008	0.2223	0.3449	0.3281	0	0	0.1892	0.2269	0.6051	0.0909	0.7544	0.7005
chr21	48020195	48020288	-	NM_006272	S100B	un-annotated TE exon	0	0	0	0	0	0	0	0	0	0	0	0	0	0	0	0	0	0	0	0	0	0	0	0	2.7431	0
chr22	24382973	24383081	-	NM_000853	GSTT1	un-annotated TE exon	0	0	0	0	0	0	0.2031	0	0	0	0	0	0.1316	0.3063	0	0	0	0	0.7846	0.376	0	0	0.3019	0	0.4301	0
chr22	29123968	29124110	-	NM_145862	CHEK2	un-annotated TE exon	0	0	0.1339	0.1302	0	0	0	0	0	0	0	0	0	0.1557	0	0.2254	0	0	0	0	0	0	0	0	0	0
chr22	29133248	29133311	-	NM_145862	CHEK2	un-annotated TE exon	0.528	0.7739	0	0.8727	0	0.3132	0	0.5777	0.576	1.3972	0	0	0.6721	0.8695	0.1859	0.6714	0.4689	0	0	0	0	0	0	0	0	0
chr22	29133873	29134026	-	NM_145862	CHEK2	un-annotated TE exon	0.4389	0.6432	0.1243	0.4836	0.1171	0.9111	0.1437	0	0.4788	0	0	0.2164	0.0931	0.2891	0.309	0.1395	0	0.0772	0	0.2661	0	0	0.4273	0	0	0
chr22	29123968	29124110	-	NM_007194	CHEK2	un-annotated TE exon	0	0	0.1339	0.1302	0	0	0	0	0	0	0	0	0	0.1557	0	0.2254	0	0	0	0	0	0	0	0	0	0
chr22	29133248	29133311	-	NM_007194	CHEK2	un-annotated TE exon	0.528	0.7739	0	0.8727	0	0.3132	0	0.5777	0.576	1.3972	0	0	0.6721	0.8695	0.1859	0.6714	0.4689	0	0	0	0	0	0	0	0	0
chr22	29133873	29134026	-	NM_007194	CHEK2	un-annotated TE exon	0.4389	0.6432	0.1243	0.4836	0.1171	0.9111	0.1437	0	0.4788	0	0	0.2164	0.0931	0.2891	0.309	0.1395	0	0.0772	0	0.2661	0	0	0.4273	0	0	0
chr22	29123968	29124110	-	NM_001005735	CHEK2	un-annotated TE exon	0	0	0.1339	0.1302	0	0	0	0	0	0	0	0	0	0.1557	0	0.2254	0	0	0	0	0	0	0	0	0	0
chr22	29126408	29126536	-	NM_001005735	CHEK2	annotated TE exon	0.5239	0	0.2968	0.866	0.6991	1.0876	0.8579	0	0.2858	0	0.1428	0.1292	0.3335	0.5176	0.3689	0.1665	0.5816	0.4611	0	0.3177	0	0	0	0	0	0
chr22	29133248	29133311	-	NM_001005735	CHEK2	un-annotated TE exon	0.528	0.7739	0	0.8727	0	0.3132	0	0.5777	0.576	1.3972	0	0	0.6721	0.8695	0.1859	0.6714	0.4689	0	0	0	0	0	0	0	0	0
chr22	29133873	29134026	-	NM_001005735	CHEK2	un-annotated TE exon	0.4389	0.6432	0.1243	0.4836	0.1171	0.9111	0.1437	0	0.4788	0	0	0.2164	0.0931	0.2891	0.309	0.1395	0	0.0772	0	0.2661	0	0	0.4273	0	0	0
chr22	31572248	31572403	+	NM_152267	RNF185	un-annotated TE exon	0.2166	1.1113	0.2454	1.0741	0.4625	1.0279	0.7094	1.0665	0.7089	0.5732	0.5902	0.4272	0.3677	0.2854	0	0	0.1924	0.0763	0	0	0.2637	0.6327	1.4764	0.7603	0.4508	0
chr22	31578773	31578880	+	NM_152267	RNF185	un-annotated TE exon	0	0	0	0	0.167	0	0	0.1712	0	0	0	0	0.1328	0.103	0	0.1989	0	0.1101	0	0.3795	0.1905	0.6093	0	0	0	0
chr22	31578955	31579052	+	NR_024209	RNF185	annotated TE exon	0	0.2527	0.1954	0	0	0	0.2258	0.1886	0	0	0.1879	0	0	0	0	0	0.1531	0	0	0	0	0	0.6715	0	0	0
chr22	38006584	38006706	+	NM_013365	GGA1	un-annotated TE exon	0.2748	0.2013	0.1556	0.3027	0.2933	0.8148	0.5398	0.4509	0.2997	0.3635	1.6469	1.0837	0.6995	0.3619	0.1934	0.8734	0.8539	0.2901	0	0	0	0	0.2675	0	0.1906	0.6194
chr22	38019877	38020100	+	NM_013365	GGA1	un-annotated TE exon	0.1509	0	0.0855	0.1662	0.1611	0.2684	0	0.2476	0.6583	0.3992	0.6577	0.2975	0.128	0.1987	0.4249	0.1918	0.6698	0.2124	0.5727	0	0.0918	0.1469	0	0	0.6279	0.6802
chr22	38006584	38006706	+	NM_001001561	GGA1	un-annotated TE exon	0.2748	0.2013	0.1556	0.3027	0.2933	0.8148	0.5398	0.4509	0.2997	0.3635	1.6469	1.0837	0.6995	0.3619	0.1934	0.8734	0.8539	0.2901	0	0	0	0	0.2675	0	0.1906	0.6194
chr22	38006584	38006706	+	NM_001001560	GGA1	un-annotated TE exon	0.2748	0.2013	0.1556	0.3027	0.2933	0.8148	0.5398	0.4509	0.2997	0.3635	1.6469	1.0837	0.6995	0.3619	0.1934	0.8734	0.8539	0.2901	0	0	0	0	0.2675	0	0.1906	0.6194
chr22	38019877	38020100	+	NM_001001560	GGA1	un-annotated TE exon	0.1509	0	0.0855	0.1662	0.1611	0.2684	0	0.2476	0.6583	0.3992	0.6577	0.2975	0.128	0.1987	0.4249	0.1918	0.6698	0.2124	0.5727	0	0.0918	0.1469	0	0	0.6279	0.6802
chr22	39063574	39063667	+	NM_001002880	CBY1	un-annotated TE exon	0	0.2635	0.611	0	0.1919	0.4265	0.2355	0.3933	0.7843	1.4269	0.1959	0.5318	0.3051	1.184	0.5062	0.2286	0.6385	0.5062	0.4549	0.436	0.2188	0	0	1.2617	0.7481	0
chr22	42077230	42077563	-	NM_005008	NHP2L1	un-annotated TE exon	0	0	0.0573	0	0	0	0.0663	0	0	0	0.0551	0.0499	0.0429	0.1	0.1425	0.1287	0.1797	0.1781	0	0	0	0	0.0985	0	0.0702	0.114
chr22	42077230	42077563	-	NM_001003796	NHP2L1	un-annotated TE exon	0	0	0.0573	0	0	0	0.0663	0	0	0	0.0551	0.0499	0.0429	0.1	0.1425	0.1287	0.1797	0.1781	0	0	0	0	0.0985	0	0.0702	0.114
chr22	45204886	45205681	+	NM_181334	PRR5-ARHGAP8	un-annotated TE exon	0.8916	0	0.7696	0.7719	1.6316	0.5288	0.862	0.0697	0.9725	0.4494	0	0	0.8647	0.783	2.7948	0.9042	1.0367	1.4944	0.2686	0.1545	0.1809	0.2067	0.248	0.149	0	0
chr22	50829930	50830130	+	NM_014678	SAPS2	un-annotated TE exon	0	0	0	0.0926	0.1795	0.0997	0.1101	0	0	0	0.1832	0.0829	0.3567	0.4983	0.947	0.3207	0.5225	0.651	0.2127	0	0.2047	0.4911	0.1637	0.1967	0.1166	0.1895
chr22	50881481	50881915	+	NM_014678	SAPS2	un-annotated TE exon	1.1265	0.5124	0.7042	0.642	1.0367	0.3686	1.0685	1.8699	0.9322	1.5417	1.9051	1.6853	0.5933	1.0234	1.7777	0.889	2.0351	1.1485	0.1966	0.6596	1.1349	0.9832	2.6473	0.2727	3.9338	3.3274
chr22	19039994	19040118	-	NM_005137	DGCR2	un-annotated TE exon	2.0277	0.9906	0.3063	0.5958	1.2987	0.8017	1.0624	0.1479	0.2949	0.3577	0.1473	0.1333	0.4588	0.4452	0.2855	0.1719	0.2401	0.1903	0.3421	0	0.3291	0.2632	0.2632	0.6325	1.3127	0
chr22	19039994	19040118	-	NM_005137	DGCR2	un-annotated TE exon	2.0277	0.9906	0.3063	0.5958	1.2987	0.8017	1.0624	0.1479	0.2949	0.3577	0.1473	0.1333	0.4588	0.4452	0.2855	0.1719	0.2401	0.1903	0.3421	0	0.3291	0.2632	0.2632	0.6325	1.3127	0
chr22	20035493	20035851	+	NM_152906	C22orf25	un-annotated TE exon	0	0	0.0533	0.2074	0	0	0	0.0515	0.2054	0	0	0	0	0.031	0	0	0.1672	0	0	0	0.0573	0.0916	0	0	0	0.1061
chr22	20035493	20035851	+	NM_152906	C22orf25	un-annotated TE exon	0	0	0.0533	0.2074	0	0	0	0.0515	0.2054	0	0	0	0	0.031	0	0	0.1672	0	0	0	0.0573	0.0916	0	0	0	0.1061
chr22	20873165	20873282	+	NM_015889	MED15	un-annotated TE exon	1.1456	2.5185	0.8112	0.7889	0.6115	0.6794	0.3751	0.47	0	0	0	0	0.243	0	0.1008	0	0	0	0	0.3473	0	0.2788	0.2788	0	0.1987	0
chr22	20873165	20873282	+	NM_001003891	MED15	un-annotated TE exon	1.1456	2.5185	0.8112	0.7889	0.6115	0.6794	0.3751	0.47	0	0	0	0	0.243	0	0.1008	0	0	0	0	0.3473	0	0.2788	0.2788	0	0.1987	0
chr22	21972579	21972670	+	NM_003347	UBE2L3	un-annotated TE exon	0	0	0	0.2024	0	0	0	0	0	0	0	0	0	0	0	0	0	0	0	0	0	0	0	0	0.2548	0
chr22	24616460	24616552	-	NM_004121	GGT5	un-annotated TE exon	0.1817	0.5326	0.4117	0	0	0	0	0	0	0	0	0	0	0	0.2558	0	0	0.2558	0	0	0	0.7075	0.3538	0	0.2521	0
chr22	25618545	25618632	+	NM_000496	CRYBB2	un-annotated TE exon	0	0	0	0	0	0	0	0	0	0	0	0	0	0.1265	0	0.1221	0	0	0	0	0	0	0	0	0	0
chr22	26907085	26907161	-	NM_001008697	TFIP11	annotated TE exon	0.4389	0	0	0.7254	0	0	0	0	0.4788	0.5807	0	0	0	0	0	0	0	0	0	0	0.2671	0	0	0	0	0
chr22	29663415	29663566	-	NM_012265	RHBDD3	annotated TE exon	9.6715	3.4215	7.1792	5.7569	6.0522	8.0436	10.9209	4.3785	13.824	2.9415	6.7847	2.7404	2.1697	1.2447	0.3131	0.6361	3.3562	4.852	21.0982	22.3809	22.6002	9.5238	6.9268	26.2695	4.1639	2.0047
chr22	29960227	29960360	-	NM_003634	NIPSNAP1	un-annotated TE exon	0.2522	0	0	0.1389	0	0.1496	0.3303	0.4139	0	0	0	0.1243	0.642	1.495	0.5327	0.1603	0.3359	0.5326	0	0	0	0	0.2455	0	0	0
chr22	35727289	35727488	+	NM_005488	TOM1	un-annotated TE exon	0.2535	0	0.0957	0	0	0.1002	0	0	0	0	0.0921	0.0833	0	0.1669	0.0595	0.0537	0	0.0595	0	0.2049	0	0.1645	0	0.1977	0	0.1905
chr22	36864649	36864764	-	NM_012473	TXN2	un-annotated TE exon	0	0.2135	0	0.1605	0	0	0	0.3187	0	0	0.1588	0	0	0	0	0.3704	0	0	0	0	0	0	0	0	0	0
chr22	36922867	36922952	-	NM_003753	EIF3D	un-annotated TE exon	0.1965	0.5759	0.2226	0	0.4195	0	0	0	0	0	0	0	0.8337	2.5882	0	0	0	0.9682	0	0	0	0	0	0	0.5451	0
chr22	39498517	39498610	+	NM_001166004	APOBEC3H	annotated TE exon	0	0	0	0	0	0	0	0	0	0	0.1959	0.8863	0	0	0	0	0	0	0	0	0	0	0	0	0.7481	0
chr22	39498517	39498610	+	NM_001166003	APOBEC3H	annotated TE exon	0	0	0	0	0	0	0	0	0	0	0.1959	0.8863	0	0	0	0	0	0	0	0	0	0	0	0	0.7481	0
chr22	39899701	39899882	+	NM_019008	SMCR7L	un-annotated TE exon	0.0928	0	0	0.1023	0	0.1101	0	0	0	0	0.1012	0	0.4727	0.1834	0.0654	0.1771	0.2473	0.2614	0	0	0	0	0	0	0	0
chr22	39926469	39926559	-	NM_194326	RPS19BP1	un-annotated TE exon	0.1857	0	0.4208	0.2046	0	0	0	0.6095	0	0	0	0.1831	0	0.2446	0.1307	0.3541	0.6595	0.3921	0	0	0	0	0	0	0	0
chr22	41256682	41256797	+	NM_001204827	NA	annotated TE exon	0	0	0.6602	0	0	0.1728	1.3356	0.1594	0.3178	1.5417	0	0	0.4944	1.2472	0.1026	0	0	0.1025	0	0	0.1773	0.2836	0.8509	0	0.2021	0.3284
chr22	41604319	41604461	+	NM_031488	L3MBTL2	un-annotated TE exon	0	0	0	0	0	0	0	0	0	0	0	0	0	0	0	0.0751	0	0	0	0	0	0	0	0	0	0
chr22	42026010	42026088	+	NM_001469	XRCC6	un-annotated TE exon	0	0	0	0	0	0	0	0	0	0	0	0	0	0	0	0	0	0	0	0	0	0	0	0	0	0
chr22	43538275	43538313	-	NM_173467	MCAT	un-annotated TE exon	0	0	0	0	0	0	0	0	0	0	0	0	0	0	0	0	0	0	0	0	0	0	0	0	0	0
chr22	43538275	43538313	-	NM_014507	MCAT	un-annotated TE exon	0	0	0	0	0	0	0	0	0	0	0	0	0	0	0	0	0	0	0	0	0	0	0	0	0	0
chr22	50650897	50651113	+	NM_031454	SELO	un-annotated TE exon	1.0901	1.0271	0.4411	0.6864	1.1637	0.5542	0.612	0.426	0.8494	1.2362	0.9335	0.9982	0.3304	0.359	0.6579	0.5445	0.7606	0.5482	0.197	0	0.2844	0.1516	0.1516	0	4.753	1.9308
chr22	51020458	51020524	-	NM_005198	CHKB	un-annotated TE exon	1.7654	1.1089	5.1433	1.3894	1.3461	0.8975	2.3124	2.2074	1.6506	0.6673	2.4737	3.2329	1.9261	0.9966	3.3737	2.0844	1.1197	1.7754	0	0	0	2.9463	2.4554	0	1.3995	1.137
chr22	51221548	51221722	+	NR_026981	RPL23AP82	annotated TE exon	0.1931	0.9906	0.6564	0.9575	0.4123	0.1145	0.1265	0.6338	0.8426	0	1.7889	1.0473	0.0819	1.3355	0.5438	0.3069	0.6002	1.2235	0	0.4684	0.1175	1.128	0.9401	2.0332	4.1524	0.2177
chrX	149996779	149996841	-	NM_134445	CD99L2	un-annotated TE exon	1.6093	0	2.1272	0.5911	0.2863	0.3181	0.7026	0.5869	1.7554	0	0	0.5289	0	0.7066	0.5665	0.341	0.7145	0.5664	0	0.6506	0.3265	0.5222	0	0	0	0
chrX	149996779	149996841	-	NM_134446	CD99L2	un-annotated TE exon	1.6093	0	2.1272	0.5911	0.2863	0.3181	0.7026	0.5869	1.7554	0	0	0.5289	0	0.7066	0.5665	0.341	0.7145	0.5664	0	0.6506	0.3265	0.5222	0	0	0	0
chrX	16726542	16726641	-	NM_175859	CTPS2	un-annotated TE exon	0	0	0	0.1862	0.5411	0.2004	0	0	0	0	0	0.1666	0.1434	0	1.3086	0.4297	0.4501	0.3569	0	0.4099	0	0	0.329	0	0	0
chrX	18231894	18232031	-	NM_001184767	NA	annotated TE exon	0	0	0	0	0	0	0	0	0	0	0	0	0	0	0	0	0	0	0	0	0	0	0	0	0	0
chrX	18231894	18232031	-	NM_153346	BEND2	annotated TE exon	0	0	0	0	0	0	0	0	0	0	0	0	0	0	0	0	0	0	0	0	0	0	0	0	0	0
chrX	41551861	41551989	+	NM_005300	GPR34	un-annotated TE exon	0	0	0	0	0	0	0	0	0	0	0	0	0	0	0.1844	0.4164	0.1163	0.1844	0	0	0	0	0.2551	0	0	0
chrX	47847924	47848059	-	NM_006962	ZNF182	un-annotated TE exon	0.1242	0.3642	0	0.2738	0.7958	0.7369	0.3255	0.2719	0.2711	0	0	0.4901	0	0.7365	0.3499	0.8689	0.2207	0.0875	0	0	0	0.2419	0.2419	0	0.5171	0
chrX	47847924	47848059	-	NM_001007088	ZNF182	un-annotated TE exon	0.1242	0.3642	0	0.2738	0.7958	0.7369	0.3255	0.2719	0.2711	0	0	0.4901	0	0.7365	0.3499	0.8689	0.2207	0.0875	0	0	0	0.2419	0.2419	0	0.5171	0
chrX	69558637	69558720	+	NM_012310	KIF4A	un-annotated TE exon	0.2012	0	0	0	0	0.2386	0	0	0	0	0	0	0.1707	0	0	0	0	0	0	0	0	0	0	0	0	0
chrX	70117315	70117436	-	NM_001003811	TEX11	annotated TE exon	0	0	0	0	0	0	0	0	0	0	0	0	0	0	0	0	0	0	0	0	0	0	0	0	0	0
chrX	80492617	80492779	+	NM_003022	SH3BGRL	un-annotated TE exon	0	0.3039	0	0.3427	0.5533	0.2459	0	0.5671	0.4523	0	0	0	0	0.1366	0.146	0	0.4603	0	0	0	0	0.2018	0	0	0	0
chrX	83743032	83743140	-	NM_001177478	NA	annotated TE exon	0	0	0	0	0	0.1839	0	0.3392	0	0	0	0	0.2631	0	0.1091	0.0986	0	0	0	0	0	0	0	0	0.2151	0
chrX	83743032	83743140	-	NM_001177479	NA	annotated TE exon	0	0	0	0	0	0.1839	0	0.3392	0	0	0	0	0.2631	0	0.1091	0.0986	0	0	0	0	0	0	0	0	0.2151	0
chrX	92953396	92953484	+	NM_001171110	FAM133A	annotated TE exon	0	3.3391	0	0	0	0	0	0	0	0	0	0	0	0	0	0	0	0	0	0	0	0	0	0	0.2634	0
chrX	92953396	92953484	+	NM_001171109	FAM133A	annotated TE exon	0	3.3391	0	0	0	0	0	0	0	0	0	0	0	0	0	0	0	0	0	0	0	0	0	0	0.2634	0
chrX	92953396	92953484	+	NM_173698	FAM133A	annotated TE exon	0	3.3391	0	0	0	0	0	0	0	0	0	0	0	0	0	0	0	0	0	0	0	0	0	0	0.2634	0
chrX	100268616	100268728	-	NM_024917	TRMT2B	un-annotated TE exon	2.3925	0	0.8471	0.659	0.7981	1.5964	2.1546	1.1452	0.3262	0	0.163	0.2949	0	0.0985	0	0.1901	0	0.7369	0	0	0.182	0	0	0	0.4149	0
chrX	101503430	101503551	+	NM_022053	NXF2	annotated TE exon	0	0	0	0	0	0	0	0	0	0	0	0	0	0	0	0	0	0	0	0	0	0	0	0	0	0
chrX	101503430	101503551	+	NM_001099686	NXF2B	annotated TE exon	0	0	0	0	0	0	0	0	0	0	0	0	0	0	0	0	0	0	0	0	0	0	0	0	0	0
chrX	107343624	107343712	+	NM_178270	ATG4A	un-annotated TE exon	0	0	0	0	0	0	0	0	0	0	0	0	0	0	0.1337	0.1207	0	0	0	0	0	0	0	0	0	0
chrX	107343624	107343712	+	NM_052936	ATG4A	un-annotated TE exon	0	0	0	0	0	0	0	0	0	0	0	0	0	0	0.1337	0.1207	0	0	0	0	0	0	0	0	0	0
chrX	123137317	123137597	+	NM_006603	STAG2	un-annotated TE exon	0	0	0	0	0	0	0	0	0	0	0	0	0.051	0.0396	0.0847	0	0.2136	0	0	0	0.0732	0	0	0	0	0
chrX	128627017	128627052	-	NM_003069	SMARCA1	annotated TE exon	0	0	0	0	0	0	0	0	0	0	0	0	0	0.6183	0	0	0	0	0	0	0	0	0	0	0	0
chrX	135819751	135819819	-	NM_004840	ARHGEF6	un-annotated TE exon	0	0	0	0	0	0	0	0	0	0	0	0	0	0	0	0	0	0	0	0	0	0	0	0	0.3397	0
chrX	7035007	7035075	-	NM_001135565	HDHD1A	annotated TE exon	0	0	0	0	0	0	0	0	0.5343	0	0	0	0.2078	0	0.3448	0	0	0	0	0	0	0	0	0	0	0
chrX	13752163	13752304	-	NM_001011658	TRAPPC2	annotated TE exon	1.5469	4.1856	2.0223	1.8356	1.7784	1.8349	0.9352	2.4736	0.5192	0.3149	1.4266	1.9947	0.4039	0.1567	1.2567	0.8322	0.4227	0.5026	0.3011	0	0.1449	0.9268	0.4634	0	1.6508	0.2682
chrX	19364628	19364741	+	NM_001173454	NA	annotated TE exon	0.7411	3.0413	0	0.4899	0	1.7582	0.3883	0.8108	0.3234	0	0.4846	0.2923	0.3773	0.0976	0.5218	0.2827	0	0.313	0	0	0	0	0	0	0.6169	0.3341
chrX	23689511	23689550	+	NM_006406	PRDX4	un-annotated TE exon	0	0	0	0.4655	0	0	0	0	0	0	0	0	0	0	0.2974	0	0	0	0	0	0	0	0	0	0	0
chrX	24179832	24179959	+	NM_001178085	NA	annotated TE exon	1.4521	0.5804	0	0.1455	0	0.3132	0	0	0.576	0	0.1439	0	0.112	0.5217	1.0224	0.4196	0.3517	0.3717	0	0.6404	0.6428	0.5141	1.0282	0.3089	0.7325	0.5952
chrX	30251379	30251480	+	NM_002365	MAGEB3	annotated TE exon	0	0	0	0	0	0	0	0	0	0	0	0	0	0	0	0	0	0	0	0	0	0	0	0	0	0
chrX	48115486	48115571	+	NM_005635	SSX1	un-annotated TE exon	0	0	0	0.2165	0	0	0	0	0	0	0	0	0	0	0	0	0	0	0	0	0	0	0	0	0	0
chrX	48842578	48842652	-	NM_207672	GRIPAP1	un-annotated TE exon	0	0.3302	0	0	0	0	0	0	0	0	0	0	0	0	0	0	0	0.1586	0	0	0	0	0.4387	0	0.3125	0.5079
chrX	48842578	48842652	-	NM_020137	GRIPAP1	un-annotated TE exon	0	0.3302	0	0	0	0	0	0	0	0	0	0	0	0	0	0	0	0.1586	0	0	0	0	0.4387	0	0.3125	0.5079
chrX	64923448	64923553	+	NM_002444	MSN	un-annotated TE exon	0.1594	1.1682	0	0	0	0	0	0.3488	0	0	0.1737	0.7859	0.2705	0.7349	0.5612	0.1013	0	0.3367	0	0	0	0.3104	0	0	0.4423	0
chrX	77157241	77157364	+	NM_001866	COX7B	un-annotated TE exon	0.1363	0.1997	0.772	0	0	0.3233	0.8925	0.1491	0.2973	0.3606	0.1485	0.5375	0.1156	0.5385	0.0959	0.0866	0.484	0	0	0	0	0.796	1.0614	0.6377	0.5671	0.3072
chrX	99915942	99916011	+	NM_014467	SRPX2	un-annotated TE exon	0	0	0	0	0	0.2863	0	0.2641	0	2.5549	0	0	0	0.159	0.6798	0.3069	0.2143	0	0.6108	0	0	0	0.47	0	0	0
chrX	99968347	99968438	-	NM_080737	SYTL4	un-annotated TE exon	0	0	0	0	0	0	0	0	0	0	0	0	0	0	0	0	0	0	0	0	0	0	0	0	0	0
chrX	101503430	101503551	+	NM_001099686	NXF2B	annotated TE exon	0	0	0	0	0	0	0	0	0	0	0	0	0	0	0	0	0	0	0	0	0	0	0	0	0	0
chrX	101503430	101503551	+	NM_022053	NXF2	annotated TE exon	0	0	0	0	0	0	0	0	0	0	0	0	0	0	0	0	0	0	0	0	0	0	0	0	0	0
chrX	102939609	102939657	-	NM_001142422	MORF4L2	annotated TE exon	4.1381	8.592	27.7401	13.2986	3.3131	9.8171	12.1958	10.1866	0.7523	3.6498	2.6308	11.5612	4.0969	2.4984	3.1563	5.7001	6.7366	1.4566	0	0	0.8396	2.0143	0.6715	0	2.3919	0
chrX	102939609	102939657	-	NM_001142418	MORF4L2	annotated TE exon	4.1381	8.592	27.7401	13.2986	3.3131	9.8171	12.1958	10.1866	0.7523	3.6498	2.6308	11.5612	4.0969	2.4984	3.1563	5.7001	6.7366	1.4566	0	0	0.8396	2.0143	0.6715	0	2.3919	0
chrX	102939609	102939657	-	NM_001142432	MORF4L2	annotated TE exon	4.1381	8.592	27.7401	13.2986	3.3131	9.8171	12.1958	10.1866	0.7523	3.6498	2.6308	11.5612	4.0969	2.4984	3.1563	5.7001	6.7366	1.4566	0	0	0.8396	2.0143	0.6715	0	2.3919	0
chrX	102939609	102939657	-	NM_001142424	MORF4L2	annotated TE exon	4.1381	8.592	27.7401	13.2986	3.3131	9.8171	12.1958	10.1866	0.7523	3.6498	2.6308	11.5612	4.0969	2.4984	3.1563	5.7001	6.7366	1.4566	0	0	0.8396	2.0143	0.6715	0	2.3919	0
chrX	102939609	102939657	-	NM_001142431	MORF4L2	annotated TE exon	4.1381	8.592	27.7401	13.2986	3.3131	9.8171	12.1958	10.1866	0.7523	3.6498	2.6308	11.5612	4.0969	2.4984	3.1563	5.7001	6.7366	1.4566	0	0	0.8396	2.0143	0.6715	0	2.3919	0
chrX	102939609	102939657	-	NM_001142429	MORF4L2	annotated TE exon	4.1381	8.592	27.7401	13.2986	3.3131	9.8171	12.1958	10.1866	0.7523	3.6498	2.6308	11.5612	4.0969	2.4984	3.1563	5.7001	6.7366	1.4566	0	0	0.8396	2.0143	0.6715	0	2.3919	0
chrX	102939609	102939657	-	NM_001142430	MORF4L2	annotated TE exon	4.1381	8.592	27.7401	13.2986	3.3131	9.8171	12.1958	10.1866	0.7523	3.6498	2.6308	11.5612	4.0969	2.4984	3.1563	5.7001	6.7366	1.4566	0	0	0.8396	2.0143	0.6715	0	2.3919	0
chrX	102939609	102939657	-	NM_001142428	MORF4L2	annotated TE exon	4.1381	8.592	27.7401	13.2986	3.3131	9.8171	12.1958	10.1866	0.7523	3.6498	2.6308	11.5612	4.0969	2.4984	3.1563	5.7001	6.7366	1.4566	0	0	0.8396	2.0143	0.6715	0	2.3919	0
chrX	118372200	118372349	+	NM_006667	PGRMC1	un-annotated TE exon	0.2253	0	0.3829	0.1241	0.1203	0	0	0	0	0	0.1228	0.1111	0.1912	0	0.0793	0.2148	0	0.2379	0	0	0	0	0.2193	0	0.3125	0.2539
chrX	118695506	118695628	-	NM_022101	CXorf56	un-annotated TE exon	0	0	0	0	0.2933	0	0	0	0.2997	0	0	0	0.1166	0.0905	0	0	0.244	0.0967	0	0.3332	0	0	0.2675	0	0	0.3097
chrX	134038809	134038888	-	NM_019556	MOSPD1	un-annotated TE exon	0	0	0	0	0	0	0	0	0	0	0	0	0	0	0	0	0	0	0	0	0	0	0	0.4942	0	0
chrX	148580760	148580885	-	NM_006123	IDS	un-annotated TE exon	0	0.1965	0	0.2955	0	0	0	0.1467	0	0.3548	0	0.1322	0	0.0883	0.0944	0	0	0.0944	0	0	0	0	0.2611	0	0.186	0
chrX	153520459	153520558	-	NM_001205201	NA	annotated TE exon	0	0	0	0	0	0	0	0	0	0	0	0	0	0	0	0	0	0	0	0	0	0	0	0	0	0
chrX	153520459	153520558	-	NM_001586	TEX28	annotated TE exon	0	0	0	0	0	0	0	0	0	0	0	0	0	0	0	0	0	0	0	0	0	0	0	0	0	0
chrX	153740638	153740735	-	NR_033237	FAM3A	annotated TE exon	1.0345	0	0.3907	0.7599	0.1841	0.2045	0.9034	0.9432	0.3762	0.9125	0	0.17	0.439	0.2271	0.3642	0.4385	0	0.3641	0	0	0	1.3429	1.343	0	0	0
chrX	154327590	154327664	+	NM_024332	BRCC3	annotated TE exon	1.3518	0.3302	0.7658	0	0	0.2672	0.2951	0	0	0	0	0.2222	0	0.2968	0.3172	0.4297	0	0.6344	0	0	0.2743	0.4387	0	0.5271	0.3125	0
chrY	6782620	6782719	+	NM_033284	TBL1Y	un-annotated TE exon	0	0	0	0	0	0	0	0	0	0	0	0	0	0	0	0	0	0	0	0	1.0285	0.987	0.329	0	0	0
